# Supplementary material for: Tuning of resistive memory switching in electropolymerized metallopolymeric films
Source: Chem Sci. 2014 Nov 24;6(2):1308–15. doi: 10.1039/c4sc03345k (PMC5811141; doi:10.1039/c4sc03345k)
Supplement: Supplementary file 2 [file SC-006-C4SC03345K-s002.cif]

# Electronic Supplementary Material (ESI) for Chemical Science.
# This journal is © The Royal Society of Chemistry 2014

####################################################################### 
# 
# This file contains crystal structure data downloaded from the 
# Cambridge Structural Database (CSD) hosted by the Cambridge 
# Crystallographic Data Centre (CCDC).
# 
# Full information about CCDC data access policies and citation 
# guidelines are available at http://www.ccdc.cam.ac.uk/. 
# 
# Audit and citation data items have may been added by the CCDC. 
# Please retain this information to preserve the provenance of 
# this file and to allow appropriate attribution of the data. 
# 
#######################################################################

data_mx3198_sq
_audit_block_doi                 10.5517/cc13chhg
_database_code_depnum_ccdc_archive 'CCDC 1023945'
_audit_update_record             
;
2014-09-12 deposited with the CCDC.
2014-11-24 downloaded from the CCDC.
;
_audit_creation_date             2014-07-15
_audit_creation_method           
;
Olex2 1.2
(compiled 2013.12.10 svn.r2850 for OlexSys, GUI svn.r4736)
;
_shelxl_version_number           2013-4
_chemical_name_common            ?
_chemical_name_systematic        
;
 ?
;
_chemical_formula_moiety         'C90 H64 N14 Ru2, 4(F6 P)'
_chemical_formula_sum            'C90 H64 F24 N14 P4 Ru2'
_chemical_formula_weight         2123.57
_chemical_melting_point          ?
loop_
_atom_type_symbol
_atom_type_description
_atom_type_scat_dispersion_real
_atom_type_scat_dispersion_imag
_atom_type_scat_source
C C 0.0033 0.0016 'International Tables Vol C Tables 4.2.6.8 and 6.1.1.4'
H H 0.0000 0.0000 'International Tables Vol C Tables 4.2.6.8 and 6.1.1.4'
F F 0.0171 0.0103 'International Tables Vol C Tables 4.2.6.8 and 6.1.1.4'
N N 0.0061 0.0033 'International Tables Vol C Tables 4.2.6.8 and 6.1.1.4'
P P 0.1023 0.0942 'International Tables Vol C Tables 4.2.6.8 and 6.1.1.4'
Ru Ru -1.2594 0.8363 'International Tables Vol C Tables 4.2.6.8 and 6.1.1.4'

_shelx_space_group_comment       
;
The symmetry employed for this shelxl refinement is uniquely defined
by the following loop, which should always be used as a source of
symmetry information in preference to the above space-group names.
They are only intended as comments.
;
_space_group_crystal_system      triclinic
_space_group_IT_number           2
_space_group_name_H-M_alt        'P -1'
_space_group_name_Hall           '-P 1'
loop_
_space_group_symop_operation_xyz
'x, y, z'
'-x, -y, -z'

_cell_length_a                   13.811(3)
_cell_length_b                   18.252(4)
_cell_length_c                   20.803(4)
_cell_angle_alpha                84.81(3)
_cell_angle_beta                 82.76(3)
_cell_angle_gamma                72.33(3)
_cell_volume                     4949.4(19)
_cell_formula_units_Z            2
_cell_measurement_reflns_used    16881
_cell_measurement_temperature    173.1500
_cell_measurement_theta_max      27.4299
_cell_measurement_theta_min      0.9882
_shelx_estimated_absorpt_T_max   ?
_shelx_estimated_absorpt_T_min   ?
_exptl_absorpt_coefficient_mu    0.465
_exptl_absorpt_correction_T_max  1.0000
_exptl_absorpt_correction_T_min  0.5584
_exptl_absorpt_correction_type   multi-scan
_exptl_absorpt_process_details   'CrystalClear (Rigaku Inc., 2007)'
_exptl_crystal_colour            black
_exptl_crystal_colour_primary    black
_exptl_crystal_density_diffrn    1.425
_exptl_crystal_density_meas      ?
_exptl_crystal_density_method    ?
_exptl_crystal_description       block
_exptl_crystal_F_000             2132
_exptl_crystal_size_max          0.28
_exptl_crystal_size_mid          0.23
_exptl_crystal_size_min          0.13
_exptl_special_details           
;
 ?
;
_exptl_transmission_factor_max   ?
_exptl_transmission_factor_min   ?
_diffrn_reflns_av_R_equivalents  0.0992
_diffrn_reflns_av_unetI/netI     0.1070
_diffrn_reflns_Laue_measured_fraction_full 0.988
_diffrn_reflns_Laue_measured_fraction_max 0.992
_diffrn_reflns_limit_h_max       16
_diffrn_reflns_limit_h_min       -16
_diffrn_reflns_limit_k_max       21
_diffrn_reflns_limit_k_min       -21
_diffrn_reflns_limit_l_max       24
_diffrn_reflns_limit_l_min       -24
_diffrn_reflns_number            40733
_diffrn_reflns_point_group_measured_fraction_full 0.988
_diffrn_reflns_point_group_measured_fraction_max 0.992
_diffrn_reflns_theta_full        25.242
_diffrn_reflns_theta_max         25.199
_diffrn_reflns_theta_min         1.575
_diffrn_ambient_temperature      173.1500
_diffrn_detector_area_resol_mean 28.5714
_diffrn_measured_fraction_theta_full 0.988
_diffrn_measured_fraction_theta_max 0.992
_diffrn_measurement_device       
;
Saturn724+ (2x2 bin mode)
;
_diffrn_measurement_device_details 
;
AFC10: Fixed Chi 2 circle
;
_diffrn_measurement_device_type  'MM007-HF CCD(Saturn 724+)'
_diffrn_measurement_method       '\w scans at fixed \c = 45\%'
_diffrn_number_total             22043
_diffrn_orient_matrix_type       d*Trek
_diffrn_orient_matrix_UB_11      0.0463
_diffrn_orient_matrix_UB_12      0.0280
_diffrn_orient_matrix_UB_13      -0.0539
_diffrn_orient_matrix_UB_21      0.0223
_diffrn_orient_matrix_UB_22      0.0148
_diffrn_orient_matrix_UB_23      0.0510
_diffrn_orient_matrix_UB_31      0.0198
_diffrn_orient_matrix_UB_32      -0.0443
_diffrn_orient_matrix_UB_33      0.0012
_diffrn_radiation_detector       CCD
_diffrn_radiation_monochromator  Confocal
_diffrn_radiation_type           MoK\a
_diffrn_radiation_wavelength     0.71073
_diffrn_source                   'Rotating Anode'
_diffrn_source_current           24.0000
_diffrn_source_power             1.2000
_diffrn_source_voltage           50.0000
_diffrn_special_details          
;
 ?
;
_reflns_Friedel_coverage         0.000
_reflns_Friedel_fraction_full    .
_reflns_Friedel_fraction_max     .
_reflns_number_gt                13406
_reflns_number_total             17697
_reflns_special_details          
;
 Reflections were merged by SHELXL according to the crystal
 class for the calculation of statistics and refinement.
 
 Structure factors included contributions from the .fab file.
 
 _reflns_Friedel_fraction is defined as the number of unique
 Friedel pairs measured divided by the number that would be
 possible theoretically, ignoring centric projections and
 systematic absences.
;
_reflns_threshold_expression     'I > 2\s(I)'
_computing_cell_refinement       'CrystalClear (Rigaku Inc., 2007)'
_computing_data_collection       'CrystalClear (Rigaku Inc., 2007)'
_computing_data_reduction        'CrystalClear (Rigaku Inc., 2007)'
_computing_molecular_graphics    'Olex2 (Dolomanov et al., 2009)'
_computing_publication_material  'Olex2 (Dolomanov et al., 2009)'
_computing_structure_refinement  'SHELXL (Sheldrick, 2013)'
_computing_structure_solution    
;
'SHELXS (Sheldrick, 2013)'
;
_refine_diff_density_max         1.838
_refine_diff_density_min         -1.018
_refine_diff_density_rms         0.137
_refine_ls_extinction_coef       .
_refine_ls_extinction_method     none
_refine_ls_goodness_of_fit_ref   1.168
_refine_ls_hydrogen_treatment    constr
_refine_ls_matrix_type           full
_refine_ls_number_parameters     1207
_refine_ls_number_reflns         17697
_refine_ls_number_restraints     52
_refine_ls_R_factor_all          0.1588
_refine_ls_R_factor_gt           0.1354
_refine_ls_restrained_S_all      1.169
_refine_ls_shift/su_max          0.002
_refine_ls_shift/su_mean         0.000
_refine_ls_structure_factor_coef Fsqd
_refine_ls_weighting_details     
'w=1/[\s^2^(Fo^2^)+(0.1867P)^2^+9.4680P] where P=(Fo^2^+2Fc^2^)/3'
_refine_ls_weighting_scheme      calc
_refine_ls_wR_factor_gt          0.3591
_refine_ls_wR_factor_ref         0.3829
_refine_special_details          
;
 ?
;
_olex2_refinement_description    
;
1. Fixed Uiso
 At 1.2 times of:
  All C(H) groups
2. Restrained distances
 C6-C1 = C6-C5 = C5-C4 = C4-C3 = C3-C2 = C2-C1
 1.39 with sigma of 0.01
3. Restrained planarity
 C1, C2, C3, C4, C5, C6
 with sigma of 0.01
4. Rigid bond restraints
 C1, N1
 with sigma for 1-2 distances of 0.01 and sigma for 1-3 distances of 0.01
5. Uiso/Uaniso restraints and constraints
Uanis(C2) \\sim Ueq, Uanis(C1) \\sim Ueq, Uanis(C6) \\sim Ueq, Uanis(C5) \\sim
Ueq, Uanis(C3) \\sim Ueq, Uanis(C4) \\sim Ueq: with sigma of 0.01 and sigma for
terminal atoms of 0.02
Uanis(N1) \\sim Ueq: with sigma of 0.01 and sigma for terminal atoms of 0.02
6.a Aromatic/amide H refined with riding coordinates:
 C2(H2), C3(H3), C4(H4), C5(H5), C6(H6), C8(H8), C9(H9), C10(H10), C11(H11),
 C12(H12), C14(H14), C15(H15), C17(H17), C18(H18), C20(H20), C23(H23), C24(H24),
  C25(H25), C26(H26), C27(H27), C30(H30), C31(H31), C32(H32), C33(H33),
 C34(H34), C35(H35), C36(H36), C37(H37), C42(H42), C43(H43), C44(H44), C45(H45),
  C48(H48), C49(H49), C50(H50), C51(H51), C54(H54), C55(H55), C56(H56),
 C57(H57), C58(H58), C59(H59), C60(H60), C61(H61), C64(H64), C66(H66), C69(H69),
  C70(H70), C71(H71), C72(H72), C74(H74), C75(H75), C77(H77), C78(H78),
 C80(H80), C81(H81), C82(H82), C83(H83), C84(H84), C86(H86), C87(H87), C88(H88),
  C89(H89), C90(H90)
;
_atom_sites_solution_hydrogens   geom
_atom_sites_solution_primary     ?
_atom_sites_solution_secondary   ?
loop_
_atom_site_label
_atom_site_type_symbol
_atom_site_fract_x
_atom_site_fract_y
_atom_site_fract_z
_atom_site_U_iso_or_equiv
_atom_site_adp_type
_atom_site_occupancy
_atom_site_site_symmetry_order
_atom_site_calc_flag
_atom_site_refinement_flags_posn
_atom_site_refinement_flags_adp
_atom_site_refinement_flags_occupancy
_atom_site_disorder_assembly
_atom_site_disorder_group
Ru1 Ru 0.84027(6) 0.61113(5) 0.33261(4) 0.0556(3) Uani 1 1 d . . . . .
Ru2 Ru 0.68279(5) 0.38318(5) 0.17025(4) 0.0555(3) Uani 1 1 d . . . . .
N1 N 0.9253(11) 0.9846(8) 0.6606(7) 0.124(4) Uani 1 1 d . U . . .
N2 N 0.9734(6) 0.6337(4) 0.2918(4) 0.0583(19) Uani 1 1 d . . . . .
N3 N 0.8558(6) 0.6839(5) 0.3932(4) 0.064(2) Uani 1 1 d . . . . .
N4 N 0.7103(6) 0.6204(5) 0.3990(4) 0.063(2) Uani 1 1 d . . . . .
N5 N 0.9284(6) 0.5074(5) 0.3690(4) 0.061(2) Uani 1 1 d . . . . .
N6 N 0.8149(5) 0.5381(5) 0.2761(4) 0.0539(18) Uani 1 1 d . . . . .
N7 N 0.7489(6) 0.6878(5) 0.2711(4) 0.060(2) Uani 1 1 d . . . . .
N8 N 0.7250(6) 0.3147(4) 0.2524(4) 0.0572(19) Uani 1 1 d . . . . .
N9 N 0.7548(5) 0.4464(4) 0.2077(3) 0.0476(16) Uani 1 1 d . . . . .
N10 N 0.6748(5) 0.4722(5) 0.1011(4) 0.0577(19) Uani 1 1 d . . . . .
N11 N 0.5382(5) 0.4314(4) 0.2200(4) 0.0545(18) Uani 1 1 d . . . . .
N12 N 0.6015(6) 0.3253(5) 0.1353(4) 0.059(2) Uani 1 1 d . . . . .
N13 N 0.7926(6) 0.3137(5) 0.1049(5) 0.078(3) Uani 1 1 d . . . . .
N14 N 0.2406(7) 0.0894(6) -0.0099(5) 0.076(2) Uani 1 1 d . . . . .
C1 C 0.9818(13) 0.9356(11) 0.7198(9) 0.141(6) Uani 1 1 d D U . . .
C2 C 0.9567(19) 0.8694(12) 0.7452(12) 0.228(13) Uani 1 1 d D U . . .
H2 H 0.9091 0.8496 0.7309 0.274 Uiso 1 1 calc R . . . .
C3 C 1.0160(18) 0.8389(17) 0.7958(13) 0.240(14) Uani 1 1 d D U . . .
H3 H 1.0098 0.7941 0.8187 0.288 Uiso 1 1 calc R . . . .
C4 C 1.0852(18) 0.8744(14) 0.8128(12) 0.193(10) Uani 1 1 d D U . . .
H4 H 1.1214 0.8498 0.8474 0.232 Uiso 1 1 calc R . . . .
C5 C 1.1082(17) 0.9400(13) 0.7864(11) 0.204(11) Uani 1 1 d D U . . .
H5 H 1.1559 0.9597 0.8007 0.245 Uiso 1 1 calc R . . . .
C6 C 1.0498(15) 0.9727(13) 0.7350(11) 0.184(9) Uani 1 1 d D U . . .
H6 H 1.0561 1.0174 0.7119 0.221 Uiso 1 1 calc R . . . .
C7 C 0.8519(13) 1.0583(8) 0.6700(9) 0.107(5) Uani 1 1 d . . . . .
C8 C 0.8100(15) 1.0900(8) 0.7284(8) 0.126(6) Uani 1 1 d . . . . .
H8 H 0.8282 1.0614 0.7666 0.151 Uiso 1 1 calc R . . . .
C9 C 0.7432(11) 1.1617(8) 0.7320(8) 0.101(4) Uani 1 1 d . . . . .
H9 H 0.7163 1.1801 0.7727 0.121 Uiso 1 1 calc R . . . .
C10 C 0.7131(14) 1.2092(11) 0.6769(9) 0.124(5) Uani 1 1 d . . . . .
H10 H 0.6644 1.2571 0.6806 0.148 Uiso 1 1 calc R . . . .
C11 C 0.7611(14) 1.1810(8) 0.6130(9) 0.115(5) Uani 1 1 d . . . . .
H11 H 0.7474 1.2121 0.5754 0.137 Uiso 1 1 calc R . . . .
C12 C 0.8246(14) 1.1097(10) 0.6105(10) 0.125(6) Uani 1 1 d . . . . .
H12 H 0.8533 1.0910 0.5701 0.150 Uiso 1 1 calc R . . . .
C13 C 0.9092(11) 0.9386(8) 0.6139(7) 0.101(5) Uani 1 1 d . . . . .
C14 C 0.9921(12) 0.8873(10) 0.5823(8) 0.129(7) Uani 1 1 d . . . . .
H14 H 1.0568 0.8867 0.5909 0.155 Uiso 1 1 calc R . . . .
C15 C 0.9859(10) 0.8356(8) 0.5378(8) 0.112(6) Uani 1 1 d . . . . .
H15 H 1.0445 0.8021 0.5176 0.134 Uiso 1 1 calc R . . . .
C16 C 0.8903(8) 0.8361(6) 0.5252(5) 0.069(3) Uani 1 1 d . . . . .
C17 C 0.8069(9) 0.8876(6) 0.5585(6) 0.074(3) Uani 1 1 d . . . . .
H17 H 0.7417 0.8869 0.5521 0.089 Uiso 1 1 calc R . . . .
C18 C 0.8153(11) 0.9393(8) 0.6002(7) 0.101(4) Uani 1 1 d . . . . .
H18 H 0.7570 0.9745 0.6189 0.121 Uiso 1 1 calc R . . . .
C19 C 0.8782(8) 0.7858(6) 0.4775(5) 0.066(3) Uani 1 1 d . . . . .
C20 C 0.7928(8) 0.7564(6) 0.4875(5) 0.067(3) Uani 1 1 d . . . . .
H20 H 0.7434 0.7717 0.5223 0.081 Uiso 1 1 calc R . . . .
C21 C 0.7829(8) 0.7051(6) 0.4452(5) 0.064(3) Uani 1 1 d . . . . .
C22 C 0.7013(8) 0.6690(7) 0.4474(5) 0.071(3) Uani 1 1 d . . . . .
C23 C 0.6182(9) 0.6812(8) 0.4944(6) 0.085(4) Uani 1 1 d . . . . .
H23 H 0.6139 0.7126 0.5280 0.102 Uiso 1 1 calc R . . . .
C24 C 0.5418(10) 0.6475(10) 0.4920(8) 0.112(5) Uani 1 1 d . . . . .
H24 H 0.4840 0.6588 0.5219 0.134 Uiso 1 1 calc R . . . .
C25 C 0.5530(8) 0.5974(8) 0.4449(6) 0.084(3) Uani 1 1 d . . . . .
H25 H 0.5053 0.5710 0.4438 0.101 Uiso 1 1 calc R . . . .
C26 C 0.6367(8) 0.5866(7) 0.3988(6) 0.075(3) Uani 1 1 d . . . . .
H26 H 0.6423 0.5540 0.3657 0.090 Uiso 1 1 calc R . . . .
C27 C 0.9496(9) 0.7654(7) 0.4241(6) 0.078(3) Uani 1 1 d . . . . .
H27 H 1.0042 0.7859 0.4156 0.094 Uiso 1 1 calc R . . . .
C28 C 0.9368(7) 0.7132(7) 0.3834(5) 0.070(3) Uani 1 1 d . . . . .
C29 C 1.0043(7) 0.6844(6) 0.3232(5) 0.056(2) Uani 1 1 d . . . . .
C30 C 1.0935(8) 0.7010(7) 0.3032(6) 0.080(3) Uani 1 1 d . . . . .
H30 H 1.1144 0.7330 0.3272 0.096 Uiso 1 1 calc R . . . .
C31 C 1.1538(10) 0.6709(8) 0.2478(7) 0.098(4) Uani 1 1 d . . . . .
H31 H 1.2130 0.6840 0.2329 0.117 Uiso 1 1 calc R . . . .
C32 C 1.1211(9) 0.6182(8) 0.2138(6) 0.091(4) Uani 1 1 d . . . . .
H32 H 1.1609 0.5943 0.1778 0.109 Uiso 1 1 calc R . . . .
C33 C 1.0318(8) 0.6045(6) 0.2355(5) 0.069(3) Uani 1 1 d . . . . .
H33 H 1.0082 0.5740 0.2116 0.083 Uiso 1 1 calc R . . . .
C34 C 1.0057(7) 0.4950(7) 0.4077(5) 0.071(3) Uani 1 1 d . . . . .
H34 H 1.0109 0.5359 0.4292 0.086 Uiso 1 1 calc R . . . .
C35 C 1.0759(9) 0.4237(8) 0.4157(6) 0.085(4) Uani 1 1 d . . . . .
H35 H 1.1290 0.4181 0.4409 0.102 Uiso 1 1 calc R . . . .
C36 C 1.0689(9) 0.3590(8) 0.3867(5) 0.076(3) Uani 1 1 d . . . . .
H36 H 1.1149 0.3105 0.3929 0.092 Uiso 1 1 calc R . . . .
C37 C 0.9899(8) 0.3717(7) 0.3485(5) 0.070(3) Uani 1 1 d . . . . .
H37 H 0.9838 0.3309 0.3273 0.084 Uiso 1 1 calc R . . . .
C38 C 0.9200(7) 0.4434(6) 0.3412(5) 0.067(3) Uani 1 1 d . . . . .
C39 C 0.8428(7) 0.4644(6) 0.2942(4) 0.055(2) Uani 1 1 d . . . . .
C40 C 0.7596(6) 0.5687(5) 0.2247(4) 0.049(2) Uani 1 1 d . . . . .
C41 C 0.7159(7) 0.6553(6) 0.2234(5) 0.059(2) Uani 1 1 d . . . . .
C42 C 0.6364(8) 0.6974(6) 0.1886(5) 0.068(3) Uani 1 1 d . . . . .
H42 H 0.6103 0.6726 0.1609 0.082 Uiso 1 1 calc R . . . .
C43 C 0.5953(9) 0.7756(6) 0.1943(6) 0.076(3) Uani 1 1 d . . . . .
H43 H 0.5433 0.8046 0.1699 0.091 Uiso 1 1 calc R . . . .
C44 C 0.6353(11) 0.8102(8) 0.2389(7) 0.093(4) Uani 1 1 d . . . . .
H44 H 0.6106 0.8631 0.2436 0.111 Uiso 1 1 calc R . . . .
C45 C 0.7110(8) 0.7652(6) 0.2752(5) 0.070(3) Uani 1 1 d . . . . .
H45 H 0.7372 0.7889 0.3037 0.084 Uiso 1 1 calc R . . . .
C46 C 0.7446(6) 0.5177(5) 0.1839(4) 0.050(2) Uani 1 1 d . . . . .
C47 C 0.7142(7) 0.5294(5) 0.1165(5) 0.053(2) Uani 1 1 d . . . . .
C48 C 0.7335(7) 0.5834(7) 0.0728(5) 0.067(3) Uani 1 1 d . . . . .
H48 H 0.7611 0.6201 0.0849 0.080 Uiso 1 1 calc R . . . .
C49 C 0.7113(9) 0.5838(8) 0.0082(6) 0.082(3) Uani 1 1 d . . . . .
H49 H 0.7260 0.6196 -0.0233 0.099 Uiso 1 1 calc R . . . .
C50 C 0.6676(8) 0.5299(8) -0.0072(5) 0.079(3) Uani 1 1 d . . . . .
H50 H 0.6503 0.5300 -0.0490 0.095 Uiso 1 1 calc R . . . .
C51 C 0.6502(7) 0.4781(7) 0.0378(5) 0.065(3) Uani 1 1 d . . . . .
H51 H 0.6194 0.4432 0.0262 0.078 Uiso 1 1 calc R . . . .
C52 C 0.7953(7) 0.4175(5) 0.2656(5) 0.056(2) Uani 1 1 d . . . . .
C53 C 0.7730(7) 0.3460(6) 0.2924(5) 0.062(2) Uani 1 1 d . . . . .
C54 C 0.7899(8) 0.3125(6) 0.3543(6) 0.069(3) Uani 1 1 d . . . . .
H54 H 0.8210 0.3345 0.3812 0.083 Uiso 1 1 calc R . . . .
C55 C 0.7612(9) 0.2457(8) 0.3780(6) 0.085(3) Uani 1 1 d . . . . .
H55 H 0.7726 0.2232 0.4193 0.103 Uiso 1 1 calc R . . . .
C56 C 0.7142(10) 0.2159(7) 0.3345(8) 0.095(4) Uani 1 1 d . . . . .
H56 H 0.6944 0.1717 0.3462 0.114 Uiso 1 1 calc R . . . .
C57 C 0.6980(9) 0.2532(6) 0.2745(6) 0.077(3) Uani 1 1 d . . . . .
H57 H 0.6652 0.2331 0.2472 0.092 Uiso 1 1 calc R . . . .
C58 C 0.5118(8) 0.4861(7) 0.2627(5) 0.072(3) Uani 1 1 d . . . . .
H58 H 0.5601 0.5095 0.2706 0.086 Uiso 1 1 calc R . . . .
C59 C 0.4148(8) 0.5095(7) 0.2958(6) 0.079(3) Uani 1 1 d . . . . .
H59 H 0.3985 0.5472 0.3259 0.095 Uiso 1 1 calc R . . . .
C60 C 0.3437(8) 0.4761(7) 0.2832(5) 0.073(3) Uani 1 1 d . . . . .
H60 H 0.2783 0.4914 0.3049 0.088 Uiso 1 1 calc R . . . .
C61 C 0.3674(7) 0.4195(7) 0.2385(5) 0.070(3) Uani 1 1 d . . . . .
H61 H 0.3192 0.3965 0.2300 0.084 Uiso 1 1 calc R . . . .
C62 C 0.4652(7) 0.3988(5) 0.2073(4) 0.050(2) Uani 1 1 d . . . . .
C63 C 0.4997(7) 0.3380(5) 0.1598(4) 0.049(2) Uani 1 1 d . . . . .
C64 C 0.4439(7) 0.2976(5) 0.1361(5) 0.058(2) Uani 1 1 d . . . . .
H64 H 0.3753 0.3063 0.1515 0.070 Uiso 1 1 calc R . . . .
C65 C 0.4884(7) 0.2434(6) 0.0891(5) 0.058(2) Uani 1 1 d . . . . .
C66 C 0.5921(8) 0.2291(7) 0.0676(5) 0.069(3) Uani 1 1 d . . . . .
H66 H 0.6237 0.1918 0.0379 0.082 Uiso 1 1 calc R . . . .
C67 C 0.6475(7) 0.2710(7) 0.0909(5) 0.066(3) Uani 1 1 d . . . . .
C68 C 0.7549(7) 0.2676(6) 0.0720(5) 0.062(3) Uani 1 1 d . . . . .
C69 C 0.8162(8) 0.2269(8) 0.0205(6) 0.086(4) Uani 1 1 d . . . . .
H69 H 0.7891 0.1993 -0.0041 0.104 Uiso 1 1 calc R . . . .
C70 C 0.9157(9) 0.2269(10) 0.0057(8) 0.121(6) Uani 1 1 d . . . . .
H70 H 0.9578 0.1964 -0.0262 0.145 Uiso 1 1 calc R . . . .
C71 C 0.9521(9) 0.2732(10) 0.0392(8) 0.114(6) Uani 1 1 d . . . . .
H71 H 1.0185 0.2757 0.0285 0.136 Uiso 1 1 calc R . . . .
C72 C 0.8906(8) 0.3154(7) 0.0881(6) 0.085(4) Uani 1 1 d . . . . .
H72 H 0.9164 0.3461 0.1105 0.102 Uiso 1 1 calc R . . . .
C73 C 0.4264(7) 0.2008(5) 0.0642(4) 0.055(2) Uani 1 1 d . . . . .
C74 C 0.3423(8) 0.1865(6) 0.1037(5) 0.065(3) Uani 1 1 d . . . . .
H74 H 0.3264 0.2029 0.1458 0.078 Uiso 1 1 calc R . . . .
C75 C 0.2826(8) 0.1475(6) 0.0791(5) 0.068(3) Uani 1 1 d . . . . .
H75 H 0.2287 0.1363 0.1055 0.081 Uiso 1 1 calc R . . . .
C76 C 0.3040(7) 0.1258(7) 0.0162(5) 0.070(3) Uani 1 1 d . . . . .
C77 C 0.3874(8) 0.1406(6) -0.0224(5) 0.069(3) Uani 1 1 d . . . . .
H77 H 0.4027 0.1247 -0.0647 0.083 Uiso 1 1 calc R . . . .
C78 C 0.4470(8) 0.1779(6) 0.0009(5) 0.062(3) Uani 1 1 d . . . . .
H78 H 0.5014 0.1879 -0.0258 0.074 Uiso 1 1 calc R . . . .
C79 C 0.2138(8) 0.0266(7) 0.0260(5) 0.074(3) Uani 1 1 d . . . . .
C80 C 0.2903(10) -0.0334(7) 0.0525(7) 0.090(4) Uani 1 1 d . . . . .
H80 H 0.3572 -0.0312 0.0466 0.108 Uiso 1 1 calc R . . . .
C81 C 0.2699(10) -0.0945(7) 0.0866(7) 0.086(4) Uani 1 1 d . . . . .
H81 H 0.3228 -0.1358 0.1003 0.103 Uiso 1 1 calc R . . . .
C82 C 0.1674(10) -0.0950(9) 0.1012(6) 0.089(4) Uani 1 1 d . . . . .
H82 H 0.1514 -0.1349 0.1271 0.106 Uiso 1 1 calc R . . . .
C83 C 0.0910(9) -0.0347(9) 0.0761(7) 0.094(4) Uani 1 1 d . . . . .
H83 H 0.0231 -0.0343 0.0840 0.112 Uiso 1 1 calc R . . . .
C84 C 0.1166(9) 0.0242(9) 0.0396(7) 0.090(4) Uani 1 1 d . . . . .
H84 H 0.0646 0.0645 0.0235 0.108 Uiso 1 1 calc R . . . .
C85 C 0.1864(8) 0.1278(7) -0.0656(6) 0.070(3) Uani 1 1 d . . . . .
C86 C 0.1558(10) 0.0870(9) -0.1061(6) 0.088(4) Uani 1 1 d . . . . .
H86 H 0.1699 0.0339 -0.0996 0.105 Uiso 1 1 calc R . . . .
C87 C 0.1011(11) 0.1276(10) -0.1596(7) 0.102(4) Uani 1 1 d . . . . .
H87 H 0.0759 0.1008 -0.1861 0.122 Uiso 1 1 calc R . . . .
C88 C 0.0864(12) 0.2027(12) -0.1713(8) 0.119(5) Uani 1 1 d . . . . .
H88 H 0.0566 0.2266 -0.2084 0.143 Uiso 1 1 calc R . . . .
C89 C 0.1149(11) 0.2479(10) -0.1286(7) 0.098(4) Uani 1 1 d . . . . .
H89 H 0.0985 0.3013 -0.1340 0.118 Uiso 1 1 calc R . . . .
C90 C 0.1696(9) 0.2055(8) -0.0777(6) 0.088(4) Uani 1 1 d . . . . .
H90 H 0.1957 0.2316 -0.0511 0.106 Uiso 1 1 calc R . . . .
P4 P 0.3945(2) 0.65586(19) 0.11901(16) 0.0720(8) Uani 1 1 d . . . . .
F19 F 0.5030(5) 0.6007(5) 0.1320(5) 0.113(3) Uani 1 1 d . . . . .
F20 F 0.3458(6) 0.5890(5) 0.1353(4) 0.110(2) Uani 1 1 d . . . . .
F21 F 0.4132(10) 0.6412(7) 0.0459(4) 0.159(5) Uani 1 1 d . . . . .
F22 F 0.2838(6) 0.7145(5) 0.1117(6) 0.152(4) Uani 1 1 d . . . . .
F23 F 0.4458(8) 0.7243(6) 0.1051(5) 0.140(3) Uani 1 1 d . . . . .
F24 F 0.3785(6) 0.6736(5) 0.1943(4) 0.119(3) Uani 1 1 d . . . . .
P3 P 1.0924(2) 0.4013(2) 0.1589(2) 0.0971(13) Uani 1 1 d . . . . .
F13 F 1.0848(6) 0.3751(7) 0.0894(4) 0.153(5) Uani 1 1 d . . . . .
F14 F 1.1998(7) 0.3409(8) 0.1612(8) 0.211(7) Uani 1 1 d . . . . .
F15 F 1.1424(8) 0.4651(7) 0.1255(4) 0.156(5) Uani 1 1 d . . . . .
F16 F 1.0994(6) 0.4284(5) 0.2286(4) 0.107(2) Uani 1 1 d . . . . .
F17 F 0.9839(6) 0.4596(6) 0.1568(5) 0.133(3) Uani 1 1 d . . . . .
F18 F 1.0358(7) 0.3428(6) 0.1923(5) 0.133(3) Uani 1 1 d . . . . .
P1 P 0.2380(2) 0.5907(2) 0.46987(16) 0.0795(9) Uani 1 1 d . . . . .
F1 F 0.2830(15) 0.6297(7) 0.4085(6) 0.227(8) Uani 1 1 d . . . . .
F2 F 0.3199(14) 0.5165(6) 0.4477(5) 0.230(8) Uani 1 1 d . . . . .
F3 F 0.1756(12) 0.5844(12) 0.4193(9) 0.252(8) Uani 1 1 d . . . . .
F4 F 0.2139(14) 0.5552(8) 0.5335(7) 0.249(9) Uani 1 1 d . . . . .
F5 F 0.1679(10) 0.6680(7) 0.4906(5) 0.209(7) Uani 1 1 d . . . . .
F6 F 0.3184(10) 0.6022(12) 0.5077(9) 0.262(9) Uani 1 1 d . . . . .
P2 P 0.4294(3) 0.1904(3) 0.3347(2) 0.1048(12) Uani 1 1 d . . . . .
F7 F 0.5414(8) 0.1368(7) 0.3092(8) 0.208(7) Uani 1 1 d . . . . .
F8 F 0.3973(13) 0.2125(8) 0.2658(5) 0.209(6) Uani 1 1 d . . . . .
F9 F 0.3876(9) 0.1213(6) 0.3284(5) 0.156(4) Uani 1 1 d . . . . .
F10 F 0.3211(8) 0.2407(7) 0.3608(5) 0.166(4) Uani 1 1 d . . . . .
F11 F 0.4470(13) 0.1656(7) 0.4079(6) 0.225(7) Uani 1 1 d . . . . .
F12 F 0.4653(11) 0.2623(7) 0.3380(9) 0.230(8) Uani 1 1 d . . . . .

loop_
_atom_site_aniso_label
_atom_site_aniso_U_11
_atom_site_aniso_U_22
_atom_site_aniso_U_33
_atom_site_aniso_U_23
_atom_site_aniso_U_13
_atom_site_aniso_U_12
Ru1 0.0510(4) 0.0709(5) 0.0507(5) -0.0257(4) -0.0034(3) -0.0210(4)
Ru2 0.0482(4) 0.0697(5) 0.0545(5) -0.0293(4) -0.0001(3) -0.0209(4)
N1 0.135(8) 0.121(7) 0.112(7) -0.052(6) -0.047(6) -0.006(6)
N2 0.060(4) 0.064(5) 0.059(5) -0.028(4) 0.002(4) -0.027(4)
N3 0.073(5) 0.082(6) 0.040(4) -0.028(4) -0.010(4) -0.019(4)
N4 0.051(4) 0.080(6) 0.059(5) -0.026(4) 0.007(4) -0.021(4)
N5 0.051(4) 0.082(6) 0.055(5) -0.029(4) -0.006(3) -0.019(4)
N6 0.050(4) 0.066(5) 0.048(4) -0.019(4) 0.006(3) -0.021(4)
N7 0.069(5) 0.061(5) 0.054(5) -0.018(4) -0.024(4) -0.017(4)
N8 0.052(4) 0.058(5) 0.064(5) -0.016(4) -0.009(4) -0.016(4)
N9 0.048(4) 0.062(5) 0.035(4) -0.013(3) 0.004(3) -0.021(3)
N10 0.047(4) 0.077(5) 0.056(5) -0.023(4) 0.003(3) -0.026(4)
N11 0.051(4) 0.064(5) 0.053(5) -0.024(4) 0.005(3) -0.021(3)
N12 0.054(4) 0.080(5) 0.050(4) -0.029(4) -0.003(3) -0.025(4)
N13 0.059(5) 0.091(6) 0.093(7) -0.067(5) -0.006(4) -0.018(4)
N14 0.085(6) 0.084(6) 0.069(6) -0.006(5) -0.018(5) -0.034(5)
C1 0.148(10) 0.141(10) 0.130(9) -0.027(7) -0.033(8) -0.023(8)
C2 0.229(15) 0.232(15) 0.222(15) -0.002(10) -0.028(10) -0.069(10)
C3 0.233(16) 0.245(16) 0.239(16) -0.015(10) -0.022(10) -0.065(10)
C4 0.196(13) 0.189(13) 0.188(13) -0.015(9) -0.017(9) -0.047(9)
C5 0.214(14) 0.200(13) 0.203(14) -0.025(9) -0.041(9) -0.059(9)
C6 0.182(12) 0.187(12) 0.187(12) -0.024(9) -0.051(9) -0.044(9)
C7 0.140(13) 0.074(9) 0.118(12) -0.031(8) -0.035(10) -0.031(8)
C8 0.211(18) 0.067(8) 0.102(11) -0.045(8) -0.058(11) -0.013(9)
C9 0.109(11) 0.089(10) 0.105(11) -0.033(8) -0.011(8) -0.023(8)
C10 0.129(14) 0.133(14) 0.121(14) -0.039(12) -0.020(11) -0.045(11)
C11 0.166(16) 0.063(8) 0.120(13) -0.011(8) -0.017(11) -0.038(9)
C12 0.144(14) 0.108(12) 0.142(16) -0.075(11) 0.034(12) -0.063(11)
C13 0.109(10) 0.100(10) 0.087(9) -0.067(8) -0.024(7) 0.003(8)
C14 0.097(10) 0.172(16) 0.120(12) -0.089(11) -0.044(9) -0.005(10)
C15 0.079(8) 0.109(10) 0.155(14) -0.094(10) -0.034(8) -0.006(7)
C16 0.076(7) 0.066(6) 0.065(7) -0.014(5) -0.010(5) -0.016(5)
C17 0.083(7) 0.067(7) 0.077(7) -0.036(6) 0.004(6) -0.027(5)
C18 0.095(10) 0.111(11) 0.086(9) -0.046(8) -0.003(7) -0.009(8)
C19 0.067(6) 0.072(6) 0.071(7) -0.035(5) -0.004(5) -0.030(5)
C20 0.059(6) 0.088(7) 0.053(6) -0.022(5) 0.002(4) -0.016(5)
C21 0.068(6) 0.083(7) 0.050(6) -0.029(5) -0.001(5) -0.029(5)
C22 0.062(6) 0.102(8) 0.058(6) -0.038(6) 0.005(5) -0.033(6)
C23 0.082(8) 0.110(10) 0.068(7) -0.040(7) 0.017(6) -0.036(7)
C24 0.070(8) 0.164(14) 0.112(11) -0.063(10) 0.014(7) -0.043(9)
C25 0.052(6) 0.114(10) 0.092(9) -0.033(7) 0.012(6) -0.033(6)
C26 0.066(6) 0.091(8) 0.079(8) -0.033(6) 0.010(5) -0.041(6)
C27 0.078(7) 0.095(8) 0.071(7) -0.038(6) -0.010(6) -0.029(6)
C28 0.043(5) 0.108(9) 0.069(7) -0.032(6) -0.008(4) -0.028(5)
C29 0.051(5) 0.070(6) 0.055(6) -0.024(5) 0.002(4) -0.027(4)
C30 0.065(6) 0.114(9) 0.069(7) -0.046(7) -0.002(5) -0.028(6)
C31 0.086(8) 0.129(11) 0.098(10) -0.046(8) 0.017(7) -0.059(8)
C32 0.082(8) 0.132(11) 0.068(8) -0.039(7) 0.023(6) -0.048(8)
C33 0.070(6) 0.089(8) 0.060(6) -0.038(5) 0.006(5) -0.034(6)
C34 0.047(5) 0.103(8) 0.071(7) -0.032(6) -0.016(5) -0.021(5)
C35 0.070(7) 0.122(11) 0.077(8) -0.025(7) -0.014(6) -0.042(7)
C36 0.076(7) 0.106(9) 0.056(6) -0.016(6) -0.009(5) -0.036(6)
C37 0.064(6) 0.087(8) 0.068(7) -0.021(6) -0.002(5) -0.034(6)
C38 0.050(5) 0.076(7) 0.074(7) -0.029(5) 0.002(5) -0.014(5)
C39 0.049(5) 0.078(7) 0.048(5) -0.022(5) 0.004(4) -0.031(5)
C40 0.054(5) 0.073(6) 0.023(4) -0.019(4) 0.006(3) -0.021(4)
C41 0.048(5) 0.082(7) 0.054(6) -0.032(5) -0.002(4) -0.024(4)
C42 0.061(6) 0.078(7) 0.070(7) -0.021(5) -0.012(5) -0.021(5)
C43 0.086(7) 0.049(6) 0.092(8) -0.021(5) -0.034(6) -0.003(5)
C44 0.104(10) 0.077(8) 0.101(10) -0.023(7) -0.021(8) -0.024(7)
C45 0.075(7) 0.069(7) 0.071(7) -0.018(5) -0.021(5) -0.019(5)
C46 0.043(4) 0.062(6) 0.049(5) -0.019(4) -0.005(4) -0.016(4)
C47 0.051(5) 0.056(5) 0.057(5) -0.016(4) 0.004(4) -0.023(4)
C48 0.056(6) 0.092(8) 0.063(6) -0.013(6) 0.000(5) -0.038(5)
C49 0.069(7) 0.113(10) 0.070(7) -0.039(7) -0.008(6) -0.026(6)
C50 0.065(6) 0.119(10) 0.046(6) -0.037(6) 0.006(5) -0.010(6)
C51 0.059(6) 0.091(8) 0.048(6) -0.033(5) 0.011(4) -0.026(5)
C52 0.050(5) 0.056(5) 0.061(6) -0.021(4) 0.011(4) -0.017(4)
C53 0.059(5) 0.067(6) 0.064(6) -0.021(5) -0.011(5) -0.019(5)
C54 0.061(6) 0.069(7) 0.081(8) -0.017(6) 0.003(5) -0.024(5)
C55 0.076(7) 0.102(9) 0.081(8) -0.005(7) -0.004(6) -0.031(7)
C56 0.080(8) 0.070(8) 0.141(13) -0.001(8) -0.045(8) -0.021(6)
C57 0.081(7) 0.068(7) 0.089(8) -0.020(6) -0.034(6) -0.018(6)
C58 0.060(6) 0.098(8) 0.061(6) -0.032(6) 0.002(5) -0.024(5)
C59 0.071(7) 0.091(8) 0.073(7) -0.046(6) 0.010(6) -0.017(6)
C60 0.056(6) 0.097(8) 0.066(7) -0.040(6) 0.010(5) -0.018(5)
C61 0.051(5) 0.098(8) 0.070(7) -0.043(6) 0.007(5) -0.029(5)
C62 0.050(5) 0.054(5) 0.052(5) -0.011(4) 0.000(4) -0.023(4)
C63 0.057(5) 0.052(5) 0.043(5) -0.003(4) 0.007(4) -0.030(4)
C64 0.057(5) 0.058(5) 0.064(6) -0.018(5) -0.004(4) -0.020(4)
C65 0.051(5) 0.071(6) 0.058(6) -0.014(5) -0.002(4) -0.026(4)
C66 0.058(6) 0.088(7) 0.069(7) -0.029(6) -0.011(5) -0.027(5)
C67 0.050(5) 0.096(8) 0.054(6) -0.030(5) 0.005(4) -0.025(5)
C68 0.054(5) 0.078(7) 0.063(6) -0.033(5) -0.002(4) -0.025(5)
C69 0.060(6) 0.133(11) 0.071(7) -0.058(7) 0.006(5) -0.026(6)
C70 0.055(6) 0.184(15) 0.146(13) -0.118(12) 0.034(7) -0.057(8)
C71 0.060(7) 0.172(14) 0.126(12) -0.090(11) 0.028(7) -0.052(8)
C72 0.052(6) 0.113(9) 0.104(9) -0.063(8) 0.006(6) -0.036(6)
C73 0.065(6) 0.056(5) 0.051(5) -0.007(4) 0.001(4) -0.030(4)
C74 0.087(7) 0.077(7) 0.047(5) -0.010(5) 0.000(5) -0.049(6)
C75 0.065(6) 0.075(7) 0.073(7) -0.022(5) 0.007(5) -0.037(5)
C76 0.050(5) 0.100(8) 0.072(7) -0.011(6) -0.005(5) -0.040(5)
C77 0.074(7) 0.078(7) 0.057(6) -0.020(5) -0.004(5) -0.022(5)
C78 0.085(7) 0.063(6) 0.054(6) -0.011(5) 0.011(5) -0.049(5)
C79 0.064(6) 0.097(8) 0.067(7) -0.027(6) 0.003(5) -0.032(6)
C80 0.072(7) 0.066(7) 0.134(12) -0.026(7) -0.019(7) -0.014(6)
C81 0.085(8) 0.067(7) 0.107(10) -0.032(7) -0.023(7) -0.012(6)
C82 0.087(9) 0.122(11) 0.072(8) -0.039(7) -0.003(6) -0.045(8)
C83 0.063(7) 0.134(12) 0.104(10) -0.020(9) -0.005(7) -0.056(8)
C84 0.064(7) 0.123(11) 0.095(9) -0.020(8) -0.008(6) -0.043(7)
C85 0.066(6) 0.077(7) 0.074(7) -0.023(6) 0.007(5) -0.034(5)
C86 0.096(9) 0.127(11) 0.059(7) -0.011(7) -0.012(6) -0.056(8)
C87 0.112(11) 0.136(13) 0.084(10) -0.014(9) -0.010(8) -0.072(10)
C88 0.105(11) 0.161(17) 0.100(12) 0.003(12) -0.019(9) -0.052(12)
C89 0.094(9) 0.130(12) 0.080(9) 0.005(8) -0.020(7) -0.047(9)
C90 0.078(8) 0.116(11) 0.071(8) -0.018(7) -0.002(6) -0.028(7)
P4 0.0611(16) 0.082(2) 0.077(2) -0.0164(15) -0.0081(14) -0.0247(14)
F19 0.067(4) 0.124(6) 0.146(8) -0.037(5) -0.013(4) -0.017(4)
F20 0.101(5) 0.107(6) 0.131(7) -0.033(5) -0.014(5) -0.037(5)
F21 0.260(13) 0.220(11) 0.062(5) -0.024(6) -0.024(6) -0.158(10)
F22 0.084(5) 0.133(7) 0.229(12) -0.009(7) -0.071(6) 0.005(5)
F23 0.152(8) 0.141(8) 0.164(9) 0.004(6) -0.064(7) -0.081(7)
F24 0.101(6) 0.167(8) 0.084(5) -0.048(5) 0.011(4) -0.029(5)
P3 0.0558(16) 0.140(3) 0.110(3) -0.072(2) 0.0112(17) -0.0391(18)
F13 0.110(6) 0.264(12) 0.129(7) -0.142(8) 0.045(5) -0.105(7)
F14 0.068(5) 0.221(12) 0.345(18) -0.184(13) -0.048(8) 0.015(6)
F15 0.188(9) 0.242(12) 0.095(6) -0.078(7) 0.066(6) -0.161(9)
F16 0.101(5) 0.145(7) 0.093(5) -0.041(5) -0.003(4) -0.056(5)
F17 0.087(5) 0.171(9) 0.142(8) -0.063(7) -0.012(5) -0.023(5)
F18 0.138(7) 0.158(8) 0.138(8) -0.007(6) -0.038(6) -0.089(7)
P1 0.0726(18) 0.105(2) 0.068(2) -0.0296(17) -0.0044(14) -0.0317(17)
F1 0.38(2) 0.130(9) 0.113(9) -0.032(7) 0.087(11) -0.027(11)
F2 0.39(2) 0.124(8) 0.078(6) -0.024(6) -0.028(9) 0.068(10)
F3 0.204(14) 0.34(2) 0.264(18) -0.108(16) -0.102(13) -0.099(15)
F4 0.280(18) 0.177(12) 0.186(13) 0.052(10) 0.132(13) 0.008(11)
F5 0.213(12) 0.196(11) 0.111(8) -0.058(7) -0.013(7) 0.109(9)
F6 0.113(9) 0.43(3) 0.267(19) -0.172(18) -0.023(10) -0.070(13)
P2 0.112(3) 0.104(3) 0.095(3) -0.040(2) 0.014(2) -0.028(2)
F7 0.102(7) 0.183(11) 0.353(19) -0.183(12) 0.022(9) -0.034(7)
F8 0.324(19) 0.212(13) 0.077(7) -0.030(7) 0.003(9) -0.059(13)
F9 0.179(10) 0.151(9) 0.150(9) -0.057(7) 0.049(7) -0.080(8)
F10 0.139(8) 0.185(10) 0.141(9) -0.045(7) 0.045(7) -0.013(7)
F11 0.352(19) 0.169(11) 0.110(8) -0.061(8) -0.085(10) 0.025(11)
F12 0.196(12) 0.122(9) 0.38(2) -0.121(11) 0.096(13) -0.072(8)

_geom_special_details            
;
 All esds (except the esd in the dihedral angle between two l.s. planes)
 are estimated using the full covariance matrix.  The cell esds are taken
 into account individually in the estimation of esds in distances, angles
 and torsion angles; correlations between esds in cell parameters are only
 used when they are defined by crystal symmetry.  An approximate (isotropic)
 treatment of cell esds is used for estimating esds involving l.s. planes.
;
loop_
_geom_bond_atom_site_label_1
_geom_bond_atom_site_label_2
_geom_bond_distance
_geom_bond_site_symmetry_2
_geom_bond_publ_flag
Ru1 N2 2.068(8) . ?
Ru1 N3 1.986(8) . ?
Ru1 N4 2.096(8) . ?
Ru1 N5 2.053(9) . ?
Ru1 N6 1.988(7) . ?
Ru1 N7 2.048(8) . ?
Ru2 N8 2.060(8) . ?
Ru2 N9 1.996(7) . ?
Ru2 N10 2.057(9) . ?
Ru2 N11 2.100(7) . ?
Ru2 N12 1.992(7) . ?
Ru2 N13 2.094(8) . ?
N1 C1 1.59(2) . ?
N1 C7 1.430(18) . ?
N1 C13 1.419(15) . ?
N2 C29 1.373(11) . ?
N2 C33 1.385(12) . ?
N3 C21 1.378(12) . ?
N3 C28 1.366(13) . ?
N4 C22 1.371(12) . ?
N4 C26 1.341(12) . ?
N5 C34 1.371(11) . ?
N5 C38 1.390(12) . ?
N6 C39 1.315(12) . ?
N6 C40 1.370(11) . ?
N7 C41 1.389(11) . ?
N7 C45 1.356(12) . ?
N8 C53 1.383(11) . ?
N8 C57 1.315(13) . ?
N9 C46 1.322(11) . ?
N9 C52 1.386(12) . ?
N10 C47 1.391(11) . ?
N10 C51 1.387(12) . ?
N11 C58 1.334(12) . ?
N11 C62 1.378(10) . ?
N12 C63 1.391(11) . ?
N12 C67 1.369(12) . ?
N13 C68 1.381(11) . ?
N13 C72 1.364(13) . ?
N14 C76 1.429(12) . ?
N14 C79 1.427(14) . ?
N14 C85 1.465(14) . ?
C1 C2 1.396(10) . ?
C1 C6 1.393(10) . ?
C2 C3 1.387(10) . ?
C3 C4 1.400(10) . ?
C4 C5 1.381(10) . ?
C5 C6 1.400(10) . ?
C7 C8 1.38(2) . ?
C7 C12 1.50(2) . ?
C8 C9 1.356(18) . ?
C9 C10 1.40(2) . ?
C10 C11 1.47(2) . ?
C11 C12 1.33(2) . ?
C13 C14 1.375(18) . ?
C13 C18 1.360(19) . ?
C14 C15 1.408(16) . ?
C15 C16 1.375(16) . ?
C16 C17 1.396(14) . ?
C16 C19 1.467(13) . ?
C17 C18 1.378(16) . ?
C19 C20 1.424(14) . ?
C19 C27 1.387(15) . ?
C20 C21 1.388(13) . ?
C21 C22 1.462(14) . ?
C22 C23 1.386(15) . ?
C23 C24 1.380(17) . ?
C24 C25 1.365(17) . ?
C25 C26 1.383(15) . ?
C27 C28 1.393(14) . ?
C28 C29 1.497(13) . ?
C29 C30 1.363(14) . ?
C30 C31 1.386(16) . ?
C31 C32 1.447(16) . ?
C32 C33 1.347(15) . ?
C34 C35 1.378(16) . ?
C35 C36 1.407(16) . ?
C36 C37 1.380(15) . ?
C37 C38 1.380(15) . ?
C38 C39 1.477(14) . ?
C39 C52 1.431(12) . ?
C40 C41 1.510(13) . ?
C40 C46 1.392(11) . ?
C41 C42 1.381(14) . ?
C42 C43 1.376(14) . ?
C43 C44 1.419(15) . ?
C44 C45 1.380(16) . ?
C46 C47 1.492(12) . ?
C47 C48 1.345(14) . ?
C48 C49 1.415(15) . ?
C49 C50 1.379(16) . ?
C50 C51 1.322(16) . ?
C52 C53 1.476(14) . ?
C53 C54 1.391(15) . ?
C54 C55 1.422(15) . ?
C55 C56 1.409(17) . ?
C56 C57 1.377(17) . ?
C58 C59 1.388(14) . ?
C59 C60 1.365(15) . ?
C60 C61 1.389(13) . ?
C61 C62 1.380(13) . ?
C62 C63 1.480(12) . ?
C63 C64 1.375(12) . ?
C64 C65 1.402(13) . ?
C65 C66 1.398(13) . ?
C65 C73 1.480(12) . ?
C66 C67 1.385(13) . ?
C67 C68 1.471(13) . ?
C68 C69 1.396(13) . ?
C69 C70 1.370(15) . ?
C70 C71 1.380(16) . ?
C71 C72 1.370(15) . ?
C73 C74 1.413(13) . ?
C73 C78 1.387(13) . ?
C74 C75 1.406(13) . ?
C75 C76 1.373(14) . ?
C76 C77 1.400(14) . ?
C77 C78 1.371(13) . ?
C79 C80 1.399(16) . ?
C79 C84 1.349(15) . ?
C80 C81 1.349(18) . ?
C81 C82 1.413(17) . ?
C82 C83 1.388(19) . ?
C83 C84 1.368(18) . ?
C85 C86 1.355(15) . ?
C85 C90 1.371(16) . ?
C86 C87 1.442(19) . ?
C87 C88 1.33(2) . ?
C88 C89 1.43(2) . ?
C89 C90 1.410(17) . ?
P4 F19 1.571(8) . ?
P4 F20 1.556(8) . ?
P4 F21 1.545(8) . ?
P4 F22 1.594(8) . ?
P4 F23 1.602(9) . ?
P4 F24 1.604(8) . ?
P3 F13 1.590(8) . ?
P3 F14 1.559(10) . ?
P3 F15 1.593(9) . ?
P3 F16 1.596(8) . ?
P3 F17 1.556(9) . ?
P3 F18 1.572(9) . ?
P1 F1 1.559(12) . ?
P1 F2 1.542(11) . ?
P1 F3 1.474(12) . ?
P1 F4 1.464(11) . ?
P1 F5 1.513(9) . ?
P1 F6 1.513(12) . ?
P2 F7 1.613(10) . ?
P2 F8 1.535(12) . ?
P2 F9 1.559(10) . ?
P2 F10 1.558(10) . ?
P2 F11 1.578(12) . ?
P2 F12 1.547(11) . ?

loop_
_geom_angle_atom_site_label_1
_geom_angle_atom_site_label_2
_geom_angle_atom_site_label_3
_geom_angle
_geom_angle_site_symmetry_1
_geom_angle_site_symmetry_3
_geom_angle_publ_flag
N2 Ru1 N4 156.9(3) . . ?
N3 Ru1 N2 78.0(3) . . ?
N3 Ru1 N4 78.8(3) . . ?
N3 Ru1 N5 102.0(3) . . ?
N3 Ru1 N6 175.6(3) . . ?
N3 Ru1 N7 99.5(3) . . ?
N5 Ru1 N2 88.3(3) . . ?
N5 Ru1 N4 97.3(3) . . ?
N6 Ru1 N2 106.4(3) . . ?
N6 Ru1 N4 96.8(3) . . ?
N6 Ru1 N5 78.5(3) . . ?
N6 Ru1 N7 80.2(3) . . ?
N7 Ru1 N2 94.8(3) . . ?
N7 Ru1 N4 88.2(3) . . ?
N7 Ru1 N5 158.5(3) . . ?
N8 Ru2 N11 88.9(3) . . ?
N8 Ru2 N13 96.3(4) . . ?
N9 Ru2 N8 80.8(3) . . ?
N9 Ru2 N10 77.8(3) . . ?
N9 Ru2 N11 96.8(3) . . ?
N9 Ru2 N13 105.5(3) . . ?
N10 Ru2 N8 158.4(3) . . ?
N10 Ru2 N11 96.2(3) . . ?
N10 Ru2 N13 87.0(4) . . ?
N12 Ru2 N8 100.0(3) . . ?
N12 Ru2 N9 175.9(3) . . ?
N12 Ru2 N10 101.5(3) . . ?
N12 Ru2 N11 79.3(3) . . ?
N12 Ru2 N13 78.4(3) . . ?
N13 Ru2 N11 157.6(3) . . ?
C7 N1 C1 120.7(12) . . ?
C13 N1 C1 113.5(13) . . ?
C13 N1 C7 117.6(12) . . ?
C29 N2 Ru1 115.9(6) . . ?
C29 N2 C33 117.7(8) . . ?
C33 N2 Ru1 126.4(6) . . ?
C21 N3 Ru1 119.0(7) . . ?
C28 N3 Ru1 120.7(7) . . ?
C28 N3 C21 120.3(8) . . ?
C22 N4 Ru1 113.6(6) . . ?
C26 N4 Ru1 128.4(7) . . ?
C26 N4 C22 118.0(8) . . ?
C34 N5 Ru1 127.4(7) . . ?
C34 N5 C38 116.8(9) . . ?
C38 N5 Ru1 114.6(6) . . ?
C39 N6 Ru1 118.0(6) . . ?
C39 N6 C40 124.1(8) . . ?
C40 N6 Ru1 117.5(6) . . ?
C41 N7 Ru1 115.5(6) . . ?
C45 N7 Ru1 127.3(6) . . ?
C45 N7 C41 117.0(8) . . ?
C53 N8 Ru2 113.6(7) . . ?
C57 N8 Ru2 127.3(7) . . ?
C57 N8 C53 118.2(9) . . ?
C46 N9 Ru2 119.1(6) . . ?
C46 N9 C52 123.4(7) . . ?
C52 N9 Ru2 116.1(6) . . ?
C47 N10 Ru2 115.1(6) . . ?
C51 N10 Ru2 129.3(7) . . ?
C51 N10 C47 114.8(8) . . ?
C58 N11 Ru2 127.8(6) . . ?
C58 N11 C62 118.4(8) . . ?
C62 N11 Ru2 113.7(6) . . ?
C63 N12 Ru2 118.6(6) . . ?
C67 N12 Ru2 120.1(6) . . ?
C67 N12 C63 121.2(8) . . ?
C68 N13 Ru2 113.7(6) . . ?
C72 N13 Ru2 127.0(6) . . ?
C72 N13 C68 119.0(8) . . ?
C76 N14 C85 118.4(9) . . ?
C79 N14 C76 119.8(9) . . ?
C79 N14 C85 120.4(9) . . ?
C2 C1 N1 119(2) . . ?
C6 C1 N1 107.0(18) . . ?
C6 C1 C2 134(2) . . ?
C3 C2 C1 107(3) . . ?
C2 C3 C4 121(3) . . ?
C5 C4 C3 130(3) . . ?
C4 C5 C6 110(3) . . ?
C1 C6 C5 117(2) . . ?
N1 C7 C12 117.0(14) . . ?
C8 C7 N1 126.8(15) . . ?
C8 C7 C12 115.9(14) . . ?
C9 C8 C7 122.2(16) . . ?
C8 C9 C10 122.7(16) . . ?
C9 C10 C11 117.9(17) . . ?
C12 C11 C10 118.4(17) . . ?
C11 C12 C7 122.8(16) . . ?
C14 C13 N1 119.3(13) . . ?
C18 C13 N1 123.7(12) . . ?
C18 C13 C14 116.9(12) . . ?
C13 C14 C15 124.6(14) . . ?
C16 C15 C14 117.7(12) . . ?
C15 C16 C17 117.0(10) . . ?
C15 C16 C19 120.7(10) . . ?
C17 C16 C19 122.3(10) . . ?
C18 C17 C16 123.9(12) . . ?
C13 C18 C17 119.6(12) . . ?
C20 C19 C16 119.1(10) . . ?
C27 C19 C16 121.1(10) . . ?
C27 C19 C20 119.8(9) . . ?
C21 C20 C19 120.2(9) . . ?
N3 C21 C20 119.3(9) . . ?
N3 C21 C22 112.6(8) . . ?
C20 C21 C22 128.1(9) . . ?
N4 C22 C21 115.9(9) . . ?
N4 C22 C23 119.8(10) . . ?
C23 C22 C21 124.3(10) . . ?
C24 C23 C22 121.2(11) . . ?
C25 C24 C23 118.5(12) . . ?
C24 C25 C26 118.7(11) . . ?
N4 C26 C25 123.7(10) . . ?
C19 C27 C28 117.8(11) . . ?
N3 C28 C27 122.5(10) . . ?
N3 C28 C29 111.2(8) . . ?
C27 C28 C29 126.2(10) . . ?
N2 C29 C28 114.1(8) . . ?
C30 C29 N2 121.7(9) . . ?
C30 C29 C28 124.0(9) . . ?
C29 C30 C31 121.0(10) . . ?
C30 C31 C32 117.6(11) . . ?
C33 C32 C31 118.6(11) . . ?
C32 C33 N2 123.1(10) . . ?
N5 C34 C35 121.9(10) . . ?
C34 C35 C36 121.4(11) . . ?
C37 C36 C35 116.4(12) . . ?
C38 C37 C36 121.5(11) . . ?
N5 C38 C39 112.3(9) . . ?
C37 C38 N5 121.8(9) . . ?
C37 C38 C39 124.8(9) . . ?
N6 C39 C38 113.7(8) . . ?
N6 C39 C52 116.0(9) . . ?
C52 C39 C38 130.3(10) . . ?
N6 C40 C41 113.8(7) . . ?
N6 C40 C46 117.6(8) . . ?
C46 C40 C41 128.4(8) . . ?
N7 C41 C40 112.6(8) . . ?
C42 C41 N7 121.5(9) . . ?
C42 C41 C40 124.6(8) . . ?
C43 C42 C41 120.9(10) . . ?
C42 C43 C44 117.3(10) . . ?
C45 C44 C43 119.7(11) . . ?
N7 C45 C44 122.8(10) . . ?
N9 C46 C40 117.0(8) . . ?
N9 C46 C47 111.8(7) . . ?
C40 C46 C47 131.2(9) . . ?
N10 C47 C46 112.5(8) . . ?
C48 C47 N10 123.1(9) . . ?
C48 C47 C46 124.0(8) . . ?
C47 C48 C49 119.1(10) . . ?
C50 C49 C48 118.5(12) . . ?
C51 C50 C49 119.7(11) . . ?
C50 C51 N10 124.6(10) . . ?
N9 C52 C39 116.3(8) . . ?
N9 C52 C53 114.2(8) . . ?
C39 C52 C53 129.1(9) . . ?
N8 C53 C52 114.9(9) . . ?
N8 C53 C54 119.5(10) . . ?
C54 C53 C52 125.5(9) . . ?
C53 C54 C55 122.2(11) . . ?
C56 C55 C54 115.5(12) . . ?
C57 C56 C55 118.9(12) . . ?
N8 C57 C56 125.6(11) . . ?
N11 C58 C59 122.3(10) . . ?
C60 C59 C58 118.6(10) . . ?
C59 C60 C61 121.1(9) . . ?
C62 C61 C60 117.4(9) . . ?
N11 C62 C61 122.2(8) . . ?
N11 C62 C63 115.7(7) . . ?
C61 C62 C63 122.1(8) . . ?
N12 C63 C62 112.6(7) . . ?
C64 C63 N12 118.6(8) . . ?
C64 C63 C62 128.7(8) . . ?
C63 C64 C65 121.2(9) . . ?
C64 C65 C73 120.1(8) . . ?
C66 C65 C64 119.0(9) . . ?
C66 C65 C73 120.9(9) . . ?
C67 C66 C65 119.5(10) . . ?
N12 C67 C66 120.5(9) . . ?
N12 C67 C68 111.7(8) . . ?
C66 C67 C68 127.8(9) . . ?
N13 C68 C67 115.9(8) . . ?
N13 C68 C69 119.3(9) . . ?
C69 C68 C67 124.5(9) . . ?
C70 C69 C68 121.0(10) . . ?
C69 C70 C71 118.7(11) . . ?
C72 C71 C70 120.2(11) . . ?
N13 C72 C71 121.6(10) . . ?
C74 C73 C65 120.3(8) . . ?
C78 C73 C65 120.4(8) . . ?
C78 C73 C74 119.2(8) . . ?
C75 C74 C73 119.9(9) . . ?
C76 C75 C74 119.8(9) . . ?
C75 C76 N14 120.0(9) . . ?
C75 C76 C77 119.6(9) . . ?
C77 C76 N14 120.4(10) . . ?
C78 C77 C76 121.3(10) . . ?
C77 C78 C73 120.1(9) . . ?
C80 C79 N14 119.2(10) . . ?
C84 C79 N14 123.3(12) . . ?
C84 C79 C80 117.3(12) . . ?
C81 C80 C79 122.0(12) . . ?
C80 C81 C82 119.4(12) . . ?
C83 C82 C81 118.5(13) . . ?
C84 C83 C82 119.4(11) . . ?
C79 C84 C83 123.1(13) . . ?
C86 C85 N14 120.7(11) . . ?
C86 C85 C90 120.0(13) . . ?
C90 C85 N14 119.3(10) . . ?
C85 C86 C87 118.7(14) . . ?
C88 C87 C86 120.7(14) . . ?
C87 C88 C89 121.9(16) . . ?
C90 C89 C88 114.9(15) . . ?
C85 C90 C89 123.3(13) . . ?
F19 P4 F22 175.2(6) . . ?
F19 P4 F23 87.6(5) . . ?
F19 P4 F24 87.0(5) . . ?
F20 P4 F19 91.3(5) . . ?
F20 P4 F22 89.6(5) . . ?
F20 P4 F23 177.8(5) . . ?
F20 P4 F24 90.1(5) . . ?
F21 P4 F19 92.4(6) . . ?
F21 P4 F20 92.5(5) . . ?
F21 P4 F22 92.3(7) . . ?
F21 P4 F23 89.6(6) . . ?
F21 P4 F24 177.4(5) . . ?
F22 P4 F23 91.2(6) . . ?
F22 P4 F24 88.3(6) . . ?
F23 P4 F24 87.8(5) . . ?
F13 P3 F15 90.0(5) . . ?
F13 P3 F16 179.5(7) . . ?
F14 P3 F13 90.1(6) . . ?
F14 P3 F15 91.2(8) . . ?
F14 P3 F16 90.4(6) . . ?
F14 P3 F18 92.8(8) . . ?
F15 P3 F16 89.8(4) . . ?
F17 P3 F13 89.3(5) . . ?
F17 P3 F14 178.4(7) . . ?
F17 P3 F15 90.3(7) . . ?
F17 P3 F16 90.3(5) . . ?
F17 P3 F18 85.8(6) . . ?
F18 P3 F13 90.5(5) . . ?
F18 P3 F15 176.0(6) . . ?
F18 P3 F16 89.7(5) . . ?
F2 P1 F1 84.6(7) . . ?
F3 P1 F1 76.9(10) . . ?
F3 P1 F2 89.6(9) . . ?
F3 P1 F5 94.4(9) . . ?
F3 P1 F6 166.0(12) . . ?
F4 P1 F1 168.2(12) . . ?
F4 P1 F2 93.1(7) . . ?
F4 P1 F3 114.7(13) . . ?
F4 P1 F5 90.2(7) . . ?
F4 P1 F6 78.9(11) . . ?
F5 P1 F1 90.9(7) . . ?
F5 P1 F2 173.1(10) . . ?
F6 P1 F1 89.4(11) . . ?
F6 P1 F2 85.9(9) . . ?
F6 P1 F5 88.8(9) . . ?
F8 P2 F7 93.3(8) . . ?
F8 P2 F9 82.7(7) . . ?
F8 P2 F10 87.9(8) . . ?
F8 P2 F11 171.8(10) . . ?
F8 P2 F12 94.1(10) . . ?
F9 P2 F7 88.3(6) . . ?
F9 P2 F11 91.5(8) . . ?
F10 P2 F7 178.6(9) . . ?
F10 P2 F9 91.0(7) . . ?
F10 P2 F11 86.4(7) . . ?
F11 P2 F7 92.3(9) . . ?
F12 P2 F7 93.9(7) . . ?
F12 P2 F9 176.2(9) . . ?
F12 P2 F10 86.8(7) . . ?
F12 P2 F11 91.5(9) . . ?

loop_
_geom_torsion_atom_site_label_1
_geom_torsion_atom_site_label_2
_geom_torsion_atom_site_label_3
_geom_torsion_atom_site_label_4
_geom_torsion
_geom_torsion_site_symmetry_1
_geom_torsion_site_symmetry_2
_geom_torsion_site_symmetry_3
_geom_torsion_site_symmetry_4
_geom_torsion_publ_flag
Ru1 N2 C29 C28 1.6(11) . . . . ?
Ru1 N2 C29 C30 176.5(9) . . . . ?
Ru1 N2 C33 C32 -176.0(10) . . . . ?
Ru1 N3 C21 C20 -179.4(8) . . . . ?
Ru1 N3 C21 C22 -0.3(13) . . . . ?
Ru1 N3 C28 C27 178.8(9) . . . . ?
Ru1 N3 C28 C29 1.2(12) . . . . ?
Ru1 N4 C22 C21 -0.7(13) . . . . ?
Ru1 N4 C22 C23 179.3(10) . . . . ?
Ru1 N4 C26 C25 -179.2(10) . . . . ?
Ru1 N5 C34 C35 -163.3(9) . . . . ?
Ru1 N5 C38 C37 164.6(8) . . . . ?
Ru1 N5 C38 C39 -4.1(10) . . . . ?
Ru1 N6 C39 C38 -20.0(10) . . . . ?
Ru1 N6 C39 C52 160.4(6) . . . . ?
Ru1 N6 C40 C41 -6.5(9) . . . . ?
Ru1 N6 C40 C46 178.0(6) . . . . ?
Ru1 N7 C41 C40 -3.0(10) . . . . ?
Ru1 N7 C41 C42 164.9(8) . . . . ?
Ru1 N7 C45 C44 -167.6(10) . . . . ?
Ru2 N8 C53 C52 -6.5(10) . . . . ?
Ru2 N8 C53 C54 169.1(7) . . . . ?
Ru2 N8 C57 C56 -169.1(10) . . . . ?
Ru2 N9 C46 C40 155.3(6) . . . . ?
Ru2 N9 C46 C47 -22.5(9) . . . . ?
Ru2 N9 C52 C39 -177.2(6) . . . . ?
Ru2 N9 C52 C53 -3.4(9) . . . . ?
Ru2 N10 C47 C46 -6.0(9) . . . . ?
Ru2 N10 C47 C48 166.7(8) . . . . ?
Ru2 N10 C51 C50 -165.1(8) . . . . ?
Ru2 N11 C58 C59 -175.5(9) . . . . ?
Ru2 N11 C62 C61 175.9(8) . . . . ?
Ru2 N11 C62 C63 -1.9(10) . . . . ?
Ru2 N12 C63 C62 3.6(10) . . . . ?
Ru2 N12 C63 C64 -179.4(7) . . . . ?
Ru2 N12 C67 C66 178.4(8) . . . . ?
Ru2 N12 C67 C68 -4.0(13) . . . . ?
Ru2 N13 C68 C67 -3.8(13) . . . . ?
Ru2 N13 C68 C69 170.9(9) . . . . ?
Ru2 N13 C72 C71 -172.4(12) . . . . ?
N1 C1 C2 C3 -179.6(13) . . . . ?
N1 C1 C6 C5 179.6(12) . . . . ?
N1 C7 C8 C9 177.7(16) . . . . ?
N1 C7 C12 C11 -176.7(15) . . . . ?
N1 C13 C14 C15 176.3(17) . . . . ?
N1 C13 C18 C17 -174.0(14) . . . . ?
N2 C29 C30 C31 4.1(19) . . . . ?
N3 C21 C22 N4 0.7(15) . . . . ?
N3 C21 C22 C23 -179.4(12) . . . . ?
N3 C28 C29 N2 -1.8(13) . . . . ?
N3 C28 C29 C30 -176.5(10) . . . . ?
N4 C22 C23 C24 -3(2) . . . . ?
N5 C34 C35 C36 -2.8(18) . . . . ?
N5 C38 C39 N6 15.2(12) . . . . ?
N5 C38 C39 C52 -165.2(9) . . . . ?
N6 C39 C52 N9 21.8(11) . . . . ?
N6 C39 C52 C53 -150.9(9) . . . . ?
N6 C40 C41 N7 6.1(11) . . . . ?
N6 C40 C41 C42 -161.4(9) . . . . ?
N6 C40 C46 N9 21.1(11) . . . . ?
N6 C40 C46 C47 -161.7(8) . . . . ?
N7 C41 C42 C43 8.1(17) . . . . ?
N8 C53 C54 C55 1.3(15) . . . . ?
N9 C46 C47 N10 17.7(10) . . . . ?
N9 C46 C47 C48 -154.9(9) . . . . ?
N9 C52 C53 N8 6.5(11) . . . . ?
N9 C52 C53 C54 -168.8(9) . . . . ?
N10 C47 C48 C49 1.2(15) . . . . ?
N11 C58 C59 C60 -1.2(19) . . . . ?
N11 C62 C63 N12 -1.0(11) . . . . ?
N11 C62 C63 C64 -177.6(9) . . . . ?
N12 C63 C64 C65 1.2(14) . . . . ?
N12 C67 C68 N13 5.0(14) . . . . ?
N12 C67 C68 C69 -169.4(11) . . . . ?
N13 C68 C69 C70 5(2) . . . . ?
N14 C76 C77 C78 177.6(10) . . . . ?
N14 C79 C80 C81 -179.6(11) . . . . ?
N14 C79 C84 C83 -177.4(12) . . . . ?
N14 C85 C86 C87 178.9(11) . . . . ?
N14 C85 C90 C89 -177.5(11) . . . . ?
C1 N1 C7 C8 -11(3) . . . . ?
C1 N1 C7 C12 163.2(15) . . . . ?
C1 N1 C13 C14 -60(2) . . . . ?
C1 N1 C13 C18 116.8(17) . . . . ?
C1 C2 C3 C4 0.1(3) . . . . ?
C2 C1 C6 C5 -0.1(6) . . . . ?
C2 C3 C4 C5 -0.3(7) . . . . ?
C3 C4 C5 C6 0.2(8) . . . . ?
C4 C5 C6 C1 -0.1(7) . . . . ?
C6 C1 C2 C3 0.1(3) . . . . ?
C7 N1 C1 C2 108.4(15) . . . . ?
C7 N1 C1 C6 -71.3(16) . . . . ?
C7 N1 C13 C14 151.2(17) . . . . ?
C7 N1 C13 C18 -32(2) . . . . ?
C7 C8 C9 C10 -1(3) . . . . ?
C8 C7 C12 C11 -2(2) . . . . ?
C8 C9 C10 C11 -4(2) . . . . ?
C9 C10 C11 C12 5(2) . . . . ?
C10 C11 C12 C7 -2(2) . . . . ?
C12 C7 C8 C9 4(3) . . . . ?
C13 N1 C1 C2 -39.3(17) . . . . ?
C13 N1 C1 C6 141.0(13) . . . . ?
C13 N1 C7 C8 135.9(18) . . . . ?
C13 N1 C7 C12 -50(2) . . . . ?
C13 C14 C15 C16 0(3) . . . . ?
C14 C13 C18 C17 3(2) . . . . ?
C14 C15 C16 C17 -1(2) . . . . ?
C14 C15 C16 C19 177.7(14) . . . . ?
C15 C16 C17 C18 3(2) . . . . ?
C15 C16 C19 C20 147.6(13) . . . . ?
C15 C16 C19 C27 -31.1(19) . . . . ?
C16 C17 C18 C13 -4(2) . . . . ?
C16 C19 C20 C21 -176.1(10) . . . . ?
C16 C19 C27 C28 175.6(11) . . . . ?
C17 C16 C19 C20 -33.9(17) . . . . ?
C17 C16 C19 C27 147.4(12) . . . . ?
C18 C13 C14 C15 -1(3) . . . . ?
C19 C16 C17 C18 -175.5(12) . . . . ?
C19 C20 C21 N3 -1.0(16) . . . . ?
C19 C20 C21 C22 -180.0(11) . . . . ?
C19 C27 C28 N3 2.1(18) . . . . ?
C19 C27 C28 C29 179.4(11) . . . . ?
C20 C19 C27 C28 -3.1(18) . . . . ?
C20 C21 C22 N4 179.7(11) . . . . ?
C20 C21 C22 C23 0(2) . . . . ?
C21 N3 C28 C27 -0.5(17) . . . . ?
C21 N3 C28 C29 -178.2(9) . . . . ?
C21 C22 C23 C24 177.4(13) . . . . ?
C22 N4 C26 C25 -0.7(18) . . . . ?
C22 C23 C24 C25 5(2) . . . . ?
C23 C24 C25 C26 -5(2) . . . . ?
C24 C25 C26 N4 3(2) . . . . ?
C26 N4 C22 C21 -179.4(10) . . . . ?
C26 N4 C22 C23 0.6(17) . . . . ?
C27 C19 C20 C21 2.6(17) . . . . ?
C27 C28 C29 N2 -179.3(11) . . . . ?
C27 C28 C29 C30 6.0(19) . . . . ?
C28 N3 C21 C20 0.0(16) . . . . ?
C28 N3 C21 C22 179.1(10) . . . . ?
C28 C29 C30 C31 178.4(12) . . . . ?
C29 N2 C33 C32 6.0(17) . . . . ?
C29 C30 C31 C32 -3(2) . . . . ?
C30 C31 C32 C33 4(2) . . . . ?
C31 C32 C33 N2 -5(2) . . . . ?
C33 N2 C29 C28 179.9(9) . . . . ?
C33 N2 C29 C30 -5.3(15) . . . . ?
C34 N5 C38 C37 -4.2(15) . . . . ?
C34 N5 C38 C39 -172.9(9) . . . . ?
C34 C35 C36 C37 1.8(18) . . . . ?
C35 C36 C37 C38 -2.1(17) . . . . ?
C36 C37 C38 N5 3.4(17) . . . . ?
C36 C37 C38 C39 170.7(10) . . . . ?
C37 C38 C39 N6 -153.1(10) . . . . ?
C37 C38 C39 C52 26.4(17) . . . . ?
C38 N5 C34 C35 3.9(16) . . . . ?
C38 C39 C52 N9 -157.8(9) . . . . ?
C38 C39 C52 C53 29.5(15) . . . . ?
C39 N6 C40 C41 166.2(8) . . . . ?
C39 N6 C40 C46 -9.4(12) . . . . ?
C39 C52 C53 N8 179.4(9) . . . . ?
C39 C52 C53 C54 4.1(16) . . . . ?
C40 N6 C39 C38 167.4(8) . . . . ?
C40 N6 C39 C52 -12.3(12) . . . . ?
C40 C41 C42 C43 174.5(10) . . . . ?
C40 C46 C47 N10 -159.7(9) . . . . ?
C40 C46 C47 C48 27.7(15) . . . . ?
C41 N7 C45 C44 6.6(17) . . . . ?
C41 C40 C46 N9 -153.8(8) . . . . ?
C41 C40 C46 C47 23.5(15) . . . . ?
C41 C42 C43 C44 -2.2(18) . . . . ?
C42 C43 C44 C45 -1(2) . . . . ?
C43 C44 C45 N7 -1(2) . . . . ?
C45 N7 C41 C40 -177.9(9) . . . . ?
C45 N7 C41 C42 -10.0(15) . . . . ?
C46 N9 C52 C39 -10.5(12) . . . . ?
C46 N9 C52 C53 163.3(8) . . . . ?
C46 C40 C41 N7 -179.0(9) . . . . ?
C46 C40 C41 C42 13.6(15) . . . . ?
C46 C47 C48 C49 173.0(9) . . . . ?
C47 N10 C51 C50 4.2(14) . . . . ?
C47 C48 C49 C50 2.0(16) . . . . ?
C48 C49 C50 C51 -2.0(16) . . . . ?
C49 C50 C51 N10 -1.2(16) . . . . ?
C51 N10 C47 C46 -176.8(7) . . . . ?
C51 N10 C47 C48 -4.1(13) . . . . ?
C52 N9 C46 C40 -11.0(12) . . . . ?
C52 N9 C46 C47 171.2(7) . . . . ?
C52 C53 C54 C55 176.4(10) . . . . ?
C53 N8 C57 C56 -0.6(17) . . . . ?
C53 C54 C55 C56 -0.2(17) . . . . ?
C54 C55 C56 C57 -1.2(18) . . . . ?
C55 C56 C57 N8 2(2) . . . . ?
C57 N8 C53 C52 -176.5(9) . . . . ?
C57 N8 C53 C54 -0.9(14) . . . . ?
C58 N11 C62 C61 -1.9(15) . . . . ?
C58 N11 C62 C63 -179.6(9) . . . . ?
C58 C59 C60 C61 0.3(19) . . . . ?
C59 C60 C61 C62 -0.2(18) . . . . ?
C60 C61 C62 N11 1.1(16) . . . . ?
C60 C61 C62 C63 178.6(10) . . . . ?
C61 C62 C63 N12 -178.7(9) . . . . ?
C61 C62 C63 C64 4.7(15) . . . . ?
C62 N11 C58 C59 1.9(16) . . . . ?
C62 C63 C64 C65 177.7(9) . . . . ?
C63 N12 C67 C66 2.4(16) . . . . ?
C63 N12 C67 C68 -179.9(9) . . . . ?
C63 C64 C65 C66 1.8(15) . . . . ?
C63 C64 C65 C73 -179.7(9) . . . . ?
C64 C65 C66 C67 -2.7(16) . . . . ?
C64 C65 C73 C74 -28.3(14) . . . . ?
C64 C65 C73 C78 148.4(10) . . . . ?
C65 C66 C67 N12 0.7(17) . . . . ?
C65 C66 C67 C68 -176.5(11) . . . . ?
C65 C73 C74 C75 178.7(9) . . . . ?
C65 C73 C78 C77 -178.1(9) . . . . ?
C66 C65 C73 C74 150.2(10) . . . . ?
C66 C65 C73 C78 -33.1(15) . . . . ?
C66 C67 C68 N13 -177.6(11) . . . . ?
C66 C67 C68 C69 8(2) . . . . ?
C67 N12 C63 C62 179.6(9) . . . . ?
C67 N12 C63 C64 -3.4(14) . . . . ?
C67 C68 C69 C70 179.6(14) . . . . ?
C68 N13 C72 C71 1(2) . . . . ?
C68 C69 C70 C71 -5(3) . . . . ?
C69 C70 C71 C72 3(3) . . . . ?
C70 C71 C72 N13 0(3) . . . . ?
C72 N13 C68 C67 -177.7(11) . . . . ?
C72 N13 C68 C69 -3.0(18) . . . . ?
C73 C65 C66 C67 178.8(10) . . . . ?
C73 C74 C75 C76 -2.3(17) . . . . ?
C74 C73 C78 C77 -1.3(16) . . . . ?
C74 C75 C76 N14 -177.0(10) . . . . ?
C74 C75 C76 C77 2.1(17) . . . . ?
C75 C76 C77 C78 -1.5(18) . . . . ?
C76 N14 C79 C80 -47.8(15) . . . . ?
C76 N14 C79 C84 127.5(12) . . . . ?
C76 N14 C85 C86 156.5(11) . . . . ?
C76 N14 C85 C90 -21.4(15) . . . . ?
C76 C77 C78 C73 1.1(17) . . . . ?
C78 C73 C74 C75 1.9(16) . . . . ?
C79 N14 C76 C75 -48.2(15) . . . . ?
C79 N14 C76 C77 132.7(12) . . . . ?
C79 N14 C85 C86 -36.9(16) . . . . ?
C79 N14 C85 C90 145.2(11) . . . . ?
C79 C80 C81 C82 -6(2) . . . . ?
C80 C79 C84 C83 -2.0(19) . . . . ?
C80 C81 C82 C83 4.4(18) . . . . ?
C81 C82 C83 C84 -1.8(19) . . . . ?
C82 C83 C84 C79 1(2) . . . . ?
C84 C79 C80 C81 4.7(19) . . . . ?
C85 N14 C76 C75 118.5(12) . . . . ?
C85 N14 C76 C77 -60.6(14) . . . . ?
C85 N14 C79 C80 145.7(11) . . . . ?
C85 N14 C79 C84 -38.9(16) . . . . ?
C85 C86 C87 C88 4(2) . . . . ?
C86 C85 C90 C89 4.6(19) . . . . ?
C86 C87 C88 C89 -6(2) . . . . ?
C87 C88 C89 C90 7(2) . . . . ?
C88 C89 C90 C85 -6.1(19) . . . . ?
C90 C85 C86 C87 -3.2(18) . . . . ?

_shelx_res_file                  
;
TITL mx3198 in P-1
CELL 0.71073 13.8113 18.2518 20.8032 84.807 82.765 72.334
ZERR 2 0.0028 0.0037 0.0042 0.03 0.03 0.03
LATT 1

SFAC C H F N P Ru
UNIT 180 128 48 28 8 4
DFIX 1.39 0.01 C6 C1 C6 C5 C5 C4 C4 C3 C3 C2 C2 C1
FLAT 0.01 C1 C2 C3 C4 C5 C6
DELU C1 N1
ISOR 0.01 0.02 C2 C1 C6 C5 C3 C4
ISOR 0.01 0.02 N1

L.S. 5 0 197
PLAN  20
BOND
MORE -1
ABIN
fmap 2
acta
CONF
OMIT -2 50.4
OMIT 0 0 1
OMIT 1 1 0
OMIT 0 1 1
OMIT 1 0 0
OMIT 0 1 0
OMIT -3 -1 1
REM <HKL>D:/D/SXRD/mx(3101-3200)/mx3198/mx3198.hkl</HKL>

WGHT    0.186700    9.468000
FVAR       1.58453
RU1   6    0.840268    0.611127    0.332615    11.00000    0.05098    0.07088 =
         0.05075   -0.02569   -0.00337   -0.02104
RU2   6    0.682785    0.383183    0.170247    11.00000    0.04822    0.06970 =
         0.05452   -0.02931   -0.00008   -0.02087
N1    4    0.925309    0.984574    0.660630    11.00000    0.13456    0.12122 =
         0.11201   -0.05153   -0.04732   -0.00575
N2    4    0.973440    0.633652    0.291760    11.00000    0.06021    0.06395 =
         0.05900   -0.02842    0.00220   -0.02701
N3    4    0.855792    0.683879    0.393220    11.00000    0.07268    0.08173 =
         0.04003   -0.02843   -0.01039   -0.01938
N4    4    0.710326    0.620368    0.399045    11.00000    0.05125    0.08010 =
         0.05900   -0.02589    0.00733   -0.02101
N5    4    0.928351    0.507352    0.368958    11.00000    0.05142    0.08178 =
         0.05475   -0.02869   -0.00633   -0.01946
N6    4    0.814907    0.538091    0.276132    11.00000    0.05035    0.06648 =
         0.04760   -0.01910    0.00556   -0.02107
N7    4    0.748877    0.687764    0.271150    11.00000    0.06921    0.06111 =
         0.05425   -0.01811   -0.02362   -0.01681
N8    4    0.724956    0.314701    0.252398    11.00000    0.05233    0.05811 =
         0.06391   -0.01611   -0.00853   -0.01596
N9    4    0.754791    0.446413    0.207701    11.00000    0.04819    0.06218 =
         0.03495   -0.01291    0.00377   -0.02053
N10   4    0.674762    0.472244    0.101087    11.00000    0.04711    0.07731 =
         0.05564   -0.02326    0.00258   -0.02627
N11   4    0.538229    0.431360    0.220036    11.00000    0.05055    0.06414 =
         0.05304   -0.02394    0.00454   -0.02122
N12   4    0.601515    0.325336    0.135278    11.00000    0.05359    0.07970 =
         0.05016   -0.02861   -0.00300   -0.02465
N13   4    0.792631    0.313687    0.104888    11.00000    0.05851    0.09094 =
         0.09274   -0.06702   -0.00632   -0.01815
N14   4    0.240558    0.089368   -0.009904    11.00000    0.08538    0.08350 =
         0.06919   -0.00563   -0.01806   -0.03408
C1    1    0.981755    0.935567    0.719790    11.00000    0.14760    0.14143 =
         0.13029   -0.02690   -0.03329   -0.02320
C2    1    0.956685    0.869436    0.745196    11.00000    0.22914    0.23250 =
         0.22234   -0.00167   -0.02794   -0.06923
AFIX  43
H2    2    0.909111    0.849585    0.730888    11.00000   -1.20000
AFIX   0
C3    1    1.016024    0.838879    0.795780    11.00000    0.23295    0.24540 =
         0.23858   -0.01457   -0.02209   -0.06532
AFIX  43
H3    2    1.009764    0.794116    0.818738    11.00000   -1.20000
AFIX   0
C4    1    1.085198    0.874355    0.812825    11.00000    0.19615    0.18880 =
         0.18837   -0.01455   -0.01685   -0.04707
AFIX  43
H4    2    1.121361    0.849829    0.847438    11.00000   -1.20000
AFIX   0
C5    1    1.108238    0.939980    0.786392    11.00000    0.21399    0.20017 =
         0.20349   -0.02495   -0.04115   -0.05893
AFIX  43
H5    2    1.155913    0.959713    0.800717    11.00000   -1.20000
AFIX   0
C6    1    1.049762    0.972667    0.734990    11.00000    0.18230    0.18667 =
         0.18656   -0.02379   -0.05058   -0.04408
AFIX  43
H6    2    1.056083    1.017354    0.711926    11.00000   -1.20000
AFIX   0
C7    1    0.851895    1.058260    0.670027    11.00000    0.13965    0.07430 =
         0.11760   -0.03066   -0.03545   -0.03073
C8    1    0.810036    1.090021    0.728380    11.00000    0.21077    0.06658 =
         0.10161   -0.04477   -0.05828   -0.01332
AFIX  43
H8    2    0.828162    1.061352    0.766629    11.00000   -1.20000
AFIX   0
C9    1    0.743217    1.161748    0.731996    11.00000    0.10854    0.08924 =
         0.10538   -0.03297   -0.01053   -0.02307
AFIX  43
H9    2    0.716301    1.180125    0.772722    11.00000   -1.20000
AFIX   0
C10   1    0.713117    1.209240    0.676937    11.00000    0.12897    0.13316 =
         0.12065   -0.03918   -0.01978   -0.04471
AFIX  43
H10   2    0.664356    1.257118    0.680589    11.00000   -1.20000
AFIX   0
C11   1    0.761124    1.180976    0.613034    11.00000    0.16584    0.06285 =
         0.11982   -0.01141   -0.01669   -0.03833
AFIX  43
H11   2    0.747427    1.212135    0.575357    11.00000   -1.20000
AFIX   0
C12   1    0.824621    1.109715    0.610521    11.00000    0.14404    0.10773 =
         0.14191   -0.07531    0.03385   -0.06345
AFIX  43
H12   2    0.853292    1.091044    0.570136    11.00000   -1.20000
AFIX   0
C13   1    0.909247    0.938566    0.613932    11.00000    0.10942    0.09992 =
         0.08685   -0.06747   -0.02372    0.00313
C14   1    0.992086    0.887299    0.582292    11.00000    0.09708    0.17179 =
         0.12049   -0.08897   -0.04381   -0.00529
AFIX  43
H14   2    1.056780    0.886750    0.590888    11.00000   -1.20000
AFIX   0
C15   1    0.985932    0.835558    0.537792    11.00000    0.07919    0.10929 =
         0.15510   -0.09356   -0.03368   -0.00559
AFIX  43
H15   2    1.044546    0.802119    0.517618    11.00000   -1.20000
AFIX   0
C16   1    0.890332    0.836146    0.525176    11.00000    0.07637    0.06612 =
         0.06523   -0.01434   -0.00989   -0.01641
C17   1    0.806874    0.887575    0.558480    11.00000    0.08345    0.06692 =
         0.07680   -0.03565    0.00445   -0.02678
AFIX  43
H17   2    0.741715    0.886874    0.552114    11.00000   -1.20000
AFIX   0
C18   1    0.815263    0.939299    0.600209    11.00000    0.09546    0.11140 =
         0.08636   -0.04585   -0.00334   -0.00891
AFIX  43
H18   2    0.756959    0.974521    0.618887    11.00000   -1.20000
AFIX   0
C19   1    0.878244    0.785807    0.477541    11.00000    0.06700    0.07171 =
         0.07106   -0.03511   -0.00422   -0.03050
C20   1    0.792764    0.756435    0.487458    11.00000    0.05893    0.08798 =
         0.05289   -0.02155    0.00227   -0.01598
AFIX  43
H20   2    0.743422    0.771708    0.522320    11.00000   -1.20000
AFIX   0
C21   1    0.782868    0.705075    0.445244    11.00000    0.06811    0.08258 =
         0.05031   -0.02873   -0.00128   -0.02943
C22   1    0.701262    0.669006    0.447416    11.00000    0.06244    0.10181 =
         0.05814   -0.03813    0.00503   -0.03329
C23   1    0.618197    0.681188    0.494363    11.00000    0.08231    0.11040 =
         0.06835   -0.03982    0.01658   -0.03583
AFIX  43
H23   2    0.613875    0.712616    0.528042    11.00000   -1.20000
AFIX   0
C24   1    0.541827    0.647544    0.492042    11.00000    0.07021    0.16368 =
         0.11186   -0.06330    0.01393   -0.04303
AFIX  43
H24   2    0.484011    0.658805    0.521928    11.00000   -1.20000
AFIX   0
C25   1    0.553020    0.597376    0.444916    11.00000    0.05194    0.11367 =
         0.09194   -0.03267    0.01227   -0.03337
AFIX  43
H25   2    0.505313    0.570988    0.443835    11.00000   -1.20000
AFIX   0
C26   1    0.636718    0.586557    0.398797    11.00000    0.06624    0.09106 =
         0.07901   -0.03303    0.00978   -0.04056
AFIX  43
H26   2    0.642254    0.553993    0.365749    11.00000   -1.20000
AFIX   0
C27   1    0.949602    0.765378    0.424067    11.00000    0.07809    0.09517 =
         0.07089   -0.03821   -0.01005   -0.02942
AFIX  43
H27   2    1.004194    0.785861    0.415646    11.00000   -1.20000
AFIX   0
C28   1    0.936835    0.713176    0.383379    11.00000    0.04336    0.10784 =
         0.06899   -0.03184   -0.00776   -0.02837
C29   1    1.004341    0.684376    0.323172    11.00000    0.05113    0.06966 =
         0.05496   -0.02350    0.00174   -0.02722
C30   1    1.093548    0.700976    0.303249    11.00000    0.06474    0.11369 =
         0.06867   -0.04615   -0.00164   -0.02848
AFIX  43
H30   2    1.114356    0.733019    0.327249    11.00000   -1.20000
AFIX   0
C31   1    1.153760    0.670862    0.247783    11.00000    0.08553    0.12865 =
         0.09809   -0.04610    0.01678   -0.05936
AFIX  43
H31   2    1.213000    0.684033    0.232934    11.00000   -1.20000
AFIX   0
C32   1    1.121098    0.618178    0.213815    11.00000    0.08174    0.13244 =
         0.06831   -0.03905    0.02260   -0.04772
AFIX  43
H32   2    1.160941    0.594286    0.177769    11.00000   -1.20000
AFIX   0
C33   1    1.031788    0.604464    0.235490    11.00000    0.06955    0.08903 =
         0.05965   -0.03784    0.00594   -0.03424
AFIX  43
H33   2    1.008203    0.573971    0.211552    11.00000   -1.20000
AFIX   0
C34   1    1.005678    0.494980    0.407693    11.00000    0.04727    0.10277 =
         0.07083   -0.03158   -0.01574   -0.02074
AFIX  43
H34   2    1.010905    0.535929    0.429176    11.00000   -1.20000
AFIX   0
C35   1    1.075905    0.423656    0.415740    11.00000    0.06984    0.12166 =
         0.07689   -0.02452   -0.01364   -0.04174
AFIX  43
H35   2    1.129049    0.418121    0.440893    11.00000   -1.20000
AFIX   0
C36   1    1.068871    0.359042    0.386695    11.00000    0.07633    0.10642 =
         0.05570   -0.01589   -0.00932   -0.03630
AFIX  43
H36   2    1.114910    0.310460    0.392882    11.00000   -1.20000
AFIX   0
C37   1    0.989936    0.371652    0.348513    11.00000    0.06405    0.08670 =
         0.06827   -0.02094   -0.00190   -0.03401
AFIX  43
H37   2    0.983763    0.330858    0.327251    11.00000   -1.20000
AFIX   0
C38   1    0.919963    0.443379    0.341153    11.00000    0.04954    0.07600 =
         0.07376   -0.02935    0.00211   -0.01357
C39   1    0.842842    0.464382    0.294211    11.00000    0.04943    0.07756 =
         0.04839   -0.02178    0.00392   -0.03089
C40   1    0.759624    0.568717    0.224748    11.00000    0.05383    0.07261 =
         0.02287   -0.01873    0.00557   -0.02128
C41   1    0.715869    0.655276    0.223424    11.00000    0.04819    0.08184 =
         0.05426   -0.03151   -0.00214   -0.02443
C42   1    0.636400    0.697439    0.188604    11.00000    0.06124    0.07761 =
         0.06995   -0.02061   -0.01233   -0.02101
AFIX  43
H42   2    0.610309    0.672650    0.160910    11.00000   -1.20000
AFIX   0
C43   1    0.595285    0.775618    0.194314    11.00000    0.08608    0.04850 =
         0.09216   -0.02132   -0.03406   -0.00309
AFIX  43
H43   2    0.543335    0.804590    0.169915    11.00000   -1.20000
AFIX   0
C44   1    0.635310    0.810236    0.238896    11.00000    0.10449    0.07726 =
         0.10125   -0.02295   -0.02055   -0.02421
AFIX  43
H44   2    0.610634    0.863064    0.243645    11.00000   -1.20000
AFIX   0
C45   1    0.711045    0.765167    0.275198    11.00000    0.07523    0.06902 =
         0.07149   -0.01845   -0.02060   -0.01946
AFIX  43
H45   2    0.737246    0.788914    0.303656    11.00000   -1.20000
AFIX   0
C46   1    0.744607    0.517685    0.183901    11.00000    0.04328    0.06151 =
         0.04879   -0.01890   -0.00463   -0.01603
C47   1    0.714170    0.529368    0.116514    11.00000    0.05065    0.05614 =
         0.05661   -0.01610    0.00351   -0.02325
C48   1    0.733507    0.583430    0.072802    11.00000    0.05636    0.09249 =
         0.06312   -0.01264    0.00044   -0.03824
AFIX  43
H48   2    0.761084    0.620077    0.084890    11.00000   -1.20000
AFIX   0
C49   1    0.711338    0.583821    0.008162    11.00000    0.06938    0.11299 =
         0.07010   -0.03902   -0.00766   -0.02593
AFIX  43
H49   2    0.725965    0.619625   -0.023269    11.00000   -1.20000
AFIX   0
C50   1    0.667560    0.529917   -0.007174    11.00000    0.06467    0.11906 =
         0.04647   -0.03726    0.00577   -0.01049
AFIX  43
H50   2    0.650312    0.530008   -0.048982    11.00000   -1.20000
AFIX   0
C51   1    0.650214    0.478117    0.037798    11.00000    0.05911    0.09144 =
         0.04825   -0.03310    0.01115   -0.02571
AFIX  43
H51   2    0.619397    0.443164    0.026200    11.00000   -1.20000
AFIX   0
C52   1    0.795283    0.417499    0.265647    11.00000    0.04990    0.05610 =
         0.06120   -0.02106    0.01126   -0.01677
C53   1    0.772999    0.345959    0.292373    11.00000    0.05883    0.06691 =
         0.06414   -0.02139   -0.01124   -0.01865
C54   1    0.789867    0.312463    0.354332    11.00000    0.06054    0.06939 =
         0.08092   -0.01656    0.00322   -0.02419
AFIX  43
H54   2    0.820971    0.334512    0.381195    11.00000   -1.20000
AFIX   0
C55   1    0.761154    0.245671    0.377951    11.00000    0.07588    0.10202 =
         0.08068   -0.00515   -0.00381   -0.03126
AFIX  43
H55   2    0.772606    0.223162    0.419308    11.00000   -1.20000
AFIX   0
C56   1    0.714171    0.215856    0.334489    11.00000    0.07980    0.07023 =
         0.14136   -0.00073   -0.04453   -0.02076
AFIX  43
H56   2    0.694395    0.171688    0.346154    11.00000   -1.20000
AFIX   0
C57   1    0.698005    0.253158    0.274469    11.00000    0.08052    0.06826 =
         0.08906   -0.01974   -0.03372   -0.01752
AFIX  43
H57   2    0.665190    0.233081    0.247193    11.00000   -1.20000
AFIX   0
C58   1    0.511824    0.486148    0.262705    11.00000    0.06039    0.09781 =
         0.06061   -0.03205    0.00157   -0.02431
AFIX  43
H58   2    0.560098    0.509482    0.270555    11.00000   -1.20000
AFIX   0
C59   1    0.414762    0.509539    0.295801    11.00000    0.07126    0.09103 =
         0.07297   -0.04568    0.01001   -0.01687
AFIX  43
H59   2    0.398494    0.547231    0.325913    11.00000   -1.20000
AFIX   0
C60   1    0.343691    0.476053    0.283219    11.00000    0.05630    0.09684 =
         0.06605   -0.03956    0.00964   -0.01815
AFIX  43
H60   2    0.278295    0.491368    0.304937    11.00000   -1.20000
AFIX   0
C61   1    0.367397    0.419485    0.238522    11.00000    0.05090    0.09805 =
         0.06957   -0.04272    0.00729   -0.02950
AFIX  43
H61   2    0.319191    0.396451    0.229974    11.00000   -1.20000
AFIX   0
C62   1    0.465248    0.398787    0.207289    11.00000    0.05032    0.05377 =
         0.05232   -0.01083    0.00019   -0.02332
C63   1    0.499704    0.338038    0.159802    11.00000    0.05732    0.05243 =
         0.04285   -0.00273    0.00712   -0.02968
C64   1    0.443862    0.297588    0.136121    11.00000    0.05739    0.05777 =
         0.06394   -0.01783   -0.00351   -0.02035
AFIX  43
H64   2    0.375348    0.306326    0.151531    11.00000   -1.20000
AFIX   0
C65   1    0.488379    0.243377    0.089133    11.00000    0.05074    0.07146 =
         0.05760   -0.01359   -0.00151   -0.02614
C66   1    0.592130    0.229133    0.067610    11.00000    0.05796    0.08764 =
         0.06936   -0.02941   -0.01105   -0.02659
AFIX  43
H66   2    0.623742    0.191842    0.037853    11.00000   -1.20000
AFIX   0
C67   1    0.647466    0.270987    0.090946    11.00000    0.05049    0.09590 =
         0.05409   -0.02957    0.00543   -0.02463
C68   1    0.754943    0.267605    0.072004    11.00000    0.05354    0.07774 =
         0.06253   -0.03318   -0.00190   -0.02459
C69   1    0.816203    0.226851    0.020531    11.00000    0.06030    0.13283 =
         0.07101   -0.05835    0.00611   -0.02635
AFIX  43
H69   2    0.789079    0.199268   -0.004061    11.00000   -1.20000
AFIX   0
C70   1    0.915652    0.226912    0.005737    11.00000    0.05535    0.18416 =
         0.14617   -0.11769    0.03364   -0.05692
AFIX  43
H70   2    0.957805    0.196365   -0.026240    11.00000   -1.20000
AFIX   0
C71   1    0.952069    0.273189    0.039211    11.00000    0.06015    0.17201 =
         0.12612   -0.09025    0.02753   -0.05165
AFIX  43
H71   2    1.018467    0.275715    0.028541    11.00000   -1.20000
AFIX   0
C72   1    0.890648    0.315435    0.088138    11.00000    0.05167    0.11311 =
         0.10440   -0.06333    0.00571   -0.03575
AFIX  43
H72   2    0.916436    0.346060    0.110480    11.00000   -1.20000
AFIX   0
C73   1    0.426406    0.200843    0.064224    11.00000    0.06516    0.05628 =
         0.05067   -0.00739    0.00108   -0.03020
C74   1    0.342299    0.186541    0.103653    11.00000    0.08674    0.07665 =
         0.04658   -0.01047   -0.00019   -0.04889
AFIX  43
H74   2    0.326438    0.202945    0.145777    11.00000   -1.20000
AFIX   0
C75   1    0.282580    0.147472    0.079137    11.00000    0.06532    0.07535 =
         0.07320   -0.02244    0.00669   -0.03700
AFIX  43
H75   2    0.228702    0.136340    0.105517    11.00000   -1.20000
AFIX   0
C76   1    0.304003    0.125796    0.016157    11.00000    0.04982    0.10027 =
         0.07243   -0.01088   -0.00526   -0.03980
C77   1    0.387394    0.140562   -0.022428    11.00000    0.07376    0.07844 =
         0.05657   -0.01953   -0.00359   -0.02172
AFIX  43
H77   2    0.402666    0.124710   -0.064730    11.00000   -1.20000
AFIX   0
C78   1    0.447012    0.177939    0.000914    11.00000    0.08467    0.06268 =
         0.05387   -0.01061    0.01053   -0.04939
AFIX  43
H78   2    0.501368    0.187947   -0.025764    11.00000   -1.20000
AFIX   0
C79   1    0.213785    0.026623    0.025951    11.00000    0.06379    0.09723 =
         0.06737   -0.02664    0.00344   -0.03177
C80   1    0.290254   -0.033435    0.052533    11.00000    0.07167    0.06647 =
         0.13385   -0.02601   -0.01904   -0.01410
AFIX  43
H80   2    0.357194   -0.031199    0.046552    11.00000   -1.20000
AFIX   0
C81   1    0.269869   -0.094464    0.086560    11.00000    0.08462    0.06670 =
         0.10731   -0.03216   -0.02273   -0.01194
AFIX  43
H81   2    0.322817   -0.135840    0.100278    11.00000   -1.20000
AFIX   0
C82   1    0.167354   -0.094992    0.101188    11.00000    0.08687    0.12168 =
         0.07188   -0.03935   -0.00314   -0.04464
AFIX  43
H82   2    0.151392   -0.134871    0.127073    11.00000   -1.20000
AFIX   0
C83   1    0.090988   -0.034683    0.076078    11.00000    0.06311    0.13363 =
         0.10384   -0.01955   -0.00455   -0.05605
AFIX  43
H83   2    0.023051   -0.034309    0.083964    11.00000   -1.20000
AFIX   0
C84   1    0.116641    0.024204    0.039611    11.00000    0.06448    0.12256 =
         0.09480   -0.01967   -0.00779   -0.04265
AFIX  43
H84   2    0.064632    0.064490    0.023469    11.00000   -1.20000
AFIX   0
C85   1    0.186402    0.127790   -0.065607    11.00000    0.06631    0.07747 =
         0.07416   -0.02321    0.00686   -0.03357
C86   1    0.155835    0.087017   -0.106115    11.00000    0.09595    0.12665 =
         0.05872   -0.01050   -0.01250   -0.05595
AFIX  43
H86   2    0.169871    0.033895   -0.099565    11.00000   -1.20000
AFIX   0
C87   1    0.101130    0.127583   -0.159569    11.00000    0.11158    0.13573 =
         0.08428   -0.01409   -0.01009   -0.07219
AFIX  43
H87   2    0.075909    0.100845   -0.186117    11.00000   -1.20000
AFIX   0
C88   1    0.086362    0.202707   -0.171313    11.00000    0.10477    0.16094 =
         0.09998    0.00262   -0.01903   -0.05156
AFIX  43
H88   2    0.056600    0.226599   -0.208410    11.00000   -1.20000
AFIX   0
C89   1    0.114872    0.247945   -0.128596    11.00000    0.09384    0.13012 =
         0.08037    0.00512   -0.01972   -0.04656
AFIX  43
H89   2    0.098545    0.301297   -0.133951    11.00000   -1.20000
AFIX   0
C90   1    0.169627    0.205524   -0.077733    11.00000    0.07836    0.11641 =
         0.07081   -0.01804   -0.00230   -0.02803
AFIX  43
H90   2    0.195670    0.231577   -0.051073    11.00000   -1.20000
AFIX   0

P4    5    0.394529    0.655860    0.119006    11.00000    0.06114    0.08239 =
         0.07743   -0.01639   -0.00807   -0.02471
F19   3    0.503030    0.600732    0.131956    11.00000    0.06680    0.12350 =
         0.14605   -0.03713   -0.01332   -0.01686
F20   3    0.345846    0.588984    0.135288    11.00000    0.10124    0.10744 =
         0.13077   -0.03269   -0.01352   -0.03744
F21   3    0.413154    0.641230    0.045861    11.00000    0.26028    0.21979 =
         0.06170   -0.02412   -0.02361   -0.15789
F22   3    0.283802    0.714484    0.111739    11.00000    0.08431    0.13297 =
         0.22944   -0.00950   -0.07112    0.00526
F23   3    0.445777    0.724309    0.105103    11.00000    0.15196    0.14068 =
         0.16394    0.00388   -0.06408   -0.08137
F24   3    0.378482    0.673621    0.194346    11.00000    0.10095    0.16700 =
         0.08447   -0.04802    0.01056   -0.02923
P3    5    1.092430    0.401291    0.158908    11.00000    0.05582    0.13960 =
         0.10996   -0.07221    0.01116   -0.03908
F13   3    1.084837    0.375061    0.089354    11.00000    0.11043    0.26390 =
         0.12906   -0.14226    0.04487   -0.10468
F14   3    1.199782    0.340941    0.161159    11.00000    0.06795    0.22127 =
         0.34500   -0.18399   -0.04830    0.01496
F15   3    1.142374    0.465116    0.125478    11.00000    0.18830    0.24233 =
         0.09470   -0.07752    0.06614   -0.16150
F16   3    1.099354    0.428354    0.228579    11.00000    0.10134    0.14475 =
         0.09346   -0.04092   -0.00327   -0.05589
F17   3    0.983902    0.459630    0.156796    11.00000    0.08653    0.17065 =
         0.14231   -0.06321   -0.01214   -0.02334
F18   3    1.035844    0.342773    0.192341    11.00000    0.13845    0.15803 =
         0.13766   -0.00733   -0.03780   -0.08912
P1    5    0.238008    0.590691    0.469870    11.00000    0.07258    0.10532 =
         0.06807   -0.02965   -0.00441   -0.03165
F1    3    0.282998    0.629695    0.408456    11.00000    0.38076    0.13022 =
         0.11314   -0.03187    0.08671   -0.02694
F2    3    0.319897    0.516471    0.447686    11.00000    0.39457    0.12445 =
         0.07827   -0.02449   -0.02793    0.06793
F3    3    0.175588    0.584403    0.419295    11.00000    0.20350    0.34035 =
         0.26397   -0.10777   -0.10170   -0.09927
F4    3    0.213927    0.555221    0.533463    11.00000    0.27964    0.17734 =
         0.18563    0.05227    0.13158    0.00840
F5    3    0.167901    0.667973    0.490559    11.00000    0.21284    0.19603 =
         0.11119   -0.05810   -0.01281    0.10897
F6    3    0.318400    0.602245    0.507681    11.00000    0.11302    0.42965 =
         0.26697   -0.17183   -0.02332   -0.06986
P2    5    0.429361    0.190387    0.334671    11.00000    0.11241    0.10412 =
         0.09525   -0.03950    0.01360   -0.02824
F7    3    0.541421    0.136802    0.309217    11.00000    0.10177    0.18313 =
         0.35315   -0.18317    0.02205   -0.03377
F8    3    0.397275    0.212479    0.265819    11.00000    0.32352    0.21230 =
         0.07655   -0.03024    0.00270   -0.05906
F9    3    0.387610    0.121304    0.328385    11.00000    0.17867    0.15130 =
         0.15025   -0.05725    0.04881   -0.07980
F10   3    0.321055    0.240681    0.360754    11.00000    0.13921    0.18493 =
         0.14070   -0.04504    0.04546   -0.01315
F11   3    0.447014    0.165574    0.407938    11.00000    0.35246    0.16928 =
         0.10955   -0.06100   -0.08500    0.02548
F12   3    0.465310    0.262283    0.338040    11.00000    0.19606    0.12157 =
         0.37525   -0.12141    0.09590   -0.07228
HKLF 4

REM  mx3198 in P-1
REM R1 =  0.1354 for   13406 Fo > 4sig(Fo)  and  0.1588 for all   17697 data
REM   1207 parameters refined using     52 restraints

END

WGHT      0.1867      9.4878

REM Highest difference peak  1.838,  deepest hole -1.018,  1-sigma level  0.137
Q1    1   0.6971  0.3413  0.1920  11.00000  0.05    1.71
Q2    1   0.2063  0.5154  0.4815  11.00000  0.05    1.45
Q3    1   1.0016  0.7924  0.7359  11.00000  0.05    1.19
Q4    1   0.1054  0.6050  0.4874  11.00000  0.05    0.91
Q5    1   0.3456  0.5704  0.4599  11.00000  0.05    0.82
Q6    1   0.2565  0.5727  0.5395  11.00000  0.05    0.81
Q7    1   0.8443  0.9059  0.7775  11.00000  0.05    0.76
Q8    1   1.1757  0.9594  0.7371  11.00000  0.05    0.72
Q9    1   1.0394  1.0058  0.6617  11.00000  0.05    0.67
Q10   1   0.0864  0.3067 -0.0800  11.00000  0.05    0.66
Q11   1   0.9417  0.5974  0.3078  11.00000  0.05    0.66
Q12   1   0.8669  0.8304  0.7423  11.00000  0.05    0.66
Q13   1   0.7787  0.6437  0.2738  11.00000  0.05    0.65
Q14   1   0.3465  0.5038  0.4465  11.00000  0.05    0.63
Q15   1   1.1029  1.0045  0.6878  11.00000  0.05    0.63
Q16   1   0.7425  0.6239  0.3597  11.00000  0.05    0.62
Q17   1   0.3240  0.7046  0.0566  11.00000  0.05    0.61
Q18   1   0.7030  0.4380  0.1123  11.00000  0.05    0.59
Q19   1   1.1141  0.3284  0.1907  11.00000  0.05    0.59
Q20   1   0.2659  0.6577  0.4643  11.00000  0.05    0.56
;
_shelx_res_checksum              10742
_shelx_fab_checksum              87624
_shelx_fab_file                  
;
    0    0    1    -95.96      0.00
    0    0    2     -5.14      0.00
    0    0    3    -43.84      0.00
    0    0    4    -28.05      0.00
    0    0    5     44.14      0.00
    0    0    6      5.27      0.00
    0    0    7     -4.53      0.00
    0    0    8      2.95      0.00
    0    0    9     -6.91      0.00
    0    0   10      4.69      0.00
    0    0   11    -14.10      0.00
    0    0   12      3.59      0.00
    0    0   13     -0.56      0.00
    0    0   14      7.53      0.00
    0    0   15     -0.50      0.00
    0    0   16     -2.18      0.00
    0    0   17      0.49      0.00
    0    0   18      0.73      0.00
    0    0   19      2.68      0.00
    0    0   20     -2.43      0.00
    0    0   21      1.63      0.00
    0    0   22     -0.88      0.00
    0    0   23     -3.30      0.00
    0    0   24     -4.11      0.00
    0    0   25      2.28      0.00
    0    0   26      0.05      0.00
    0   -1   26      0.69      0.00
    0   -1   25      2.93      0.00
    0   -1   24     -3.05      0.00
    0   -1   23     -0.69      0.00
    0   -1   22     -1.64      0.00
    0   -1   21      0.21      0.00
    0   -1   20     -2.31      0.00
    0   -1   19      2.39      0.00
    0   -1   18     -2.09      0.00
    0   -1   17     -0.45      0.00
    0   -1   16     -5.24      0.00
    0   -1   15      0.13      0.00
    0   -1   14      6.54      0.00
    0   -1   13     -1.27      0.00
    0   -1   12      2.68      0.00
    0   -1   11    -13.44      0.00
    0   -1   10      5.53      0.00
    0   -1    9     -1.80      0.00
    0   -1    8      2.05      0.00
    0   -1    7     -1.08      0.00
    0   -1    6      1.63      0.00
    0   -1    5     38.88      0.00
    0   -1    4    -30.62      0.00
    0   -1    3    -88.36      0.00
    0   -1    2     20.91      0.00
    0   -1    1   -118.14      0.00
    0    1    0    280.94      0.00
    0    1    1    -66.06      0.00
    0    1    2    -76.05      0.00
    0    1    3    -19.76      0.00
    0    1    4    -33.89      0.00
    0    1    5     39.31      0.00
    0    1    6     14.27      0.00
    0    1    7     -1.75      0.00
    0    1    8      5.22      0.00
    0    1    9     -5.51      0.00
    0    1   10      4.06      0.00
    0    1   11    -12.38      0.00
    0    1   12      0.59      0.00
    0    1   13     -0.12      0.00
    0    1   14      6.36      0.00
    0    1   15     -3.33      0.00
    0    1   16     -2.94      0.00
    0    1   17     -2.08      0.00
    0    1   18     -1.65      0.00
    0    1   19     -0.15      0.00
    0    1   20     -1.98      0.00
    0    1   21      0.53      0.00
    0    1   22      1.12      0.00
    0    1   23     -3.33      0.00
    0    1   24     -2.40      0.00
    0    1   25      5.24      0.00
    0    1   26      1.30      0.00
    0   -2   26     -1.71      0.00
    0   -2   25      2.25      0.00
    0   -2   24     -3.05      0.00
    0   -2   23     -0.06      0.00
    0   -2   22     -1.20      0.00
    0   -2   21     -0.56      0.00
    0   -2   20     -0.06      0.00
    0   -2   19      5.06      0.00
    0   -2   18     -2.28      0.00
    0   -2   17      0.20      0.00
    0   -2   16     -5.29      0.00
    0   -2   15      2.49      0.00
    0   -2   14      5.18      0.00
    0   -2   13     -0.42      0.00
    0   -2   12     -1.08      0.00
    0   -2   11     -9.23      0.00
    0   -2   10      3.97      0.00
    0   -2    9      1.92      0.00
    0   -2    8     -1.15      0.00
    0   -2    7      3.57      0.00
    0   -2    6      8.95      0.00
    0   -2    5     37.63      0.00
    0   -2    4    -11.86      0.00
    0   -2    3    -68.52      0.00
    0   -2    2     49.05      0.00
    0   -2    1    -56.52      0.00
    0    2    0    196.20      0.00
    0    2    1      5.57      0.00
    0    2    2   -103.39      0.00
    0    2    3     -7.44      0.00
    0    2    4    -34.87      0.00
    0    2    5     26.67      0.00
    0    2    6     11.59      0.00
    0    2    7     -5.80      0.00
    0    2    8      1.18      0.00
    0    2    9     -2.32      0.00
    0    2   10      1.76      0.00
    0    2   11     -7.91      0.00
    0    2   12      0.03      0.00
    0    2   13      4.14      0.00
    0    2   14      8.64      0.00
    0    2   15     -0.52      0.00
    0    2   16     -0.23      0.00
    0    2   17     -0.92      0.00
    0    2   18     -1.16      0.00
    0    2   19     -0.23      0.00
    0    2   20      0.11      0.00
    0    2   21     -1.76      0.00
    0    2   22     -0.27      0.00
    0    2   23     -3.15      0.00
    0    2   24     -2.70      0.00
    0    2   25      4.25      0.00
    0    2   26     -0.36      0.00
    0   -3   26     -2.16      0.00
    0   -3   25      2.52      0.00
    0   -3   24     -1.50      0.00
    0   -3   23      1.11      0.00
    0   -3   22     -1.56      0.00
    0   -3   21     -1.20      0.00
    0   -3   20     -0.16      0.00
    0   -3   19      4.56      0.00
    0   -3   18     -3.13      0.00
    0   -3   17     -0.94      0.00
    0   -3   16     -5.01      0.00
    0   -3   15      5.21      0.00
    0   -3   14      2.42      0.00
    0   -3   13     -0.21      0.00
    0   -3   12     -4.96      0.00
    0   -3   11     -4.33      0.00
    0   -3   10      0.47      0.00
    0   -3    9      2.72      0.00
    0   -3    8     -1.70      0.00
    0   -3    7      1.52      0.00
    0   -3    6      3.08      0.00
    0   -3    5     19.09      0.00
    0   -3    4    -22.57      0.00
    0   -3    2     20.22      0.00
    0   -3    1    -19.22      0.00
    0    3    0    105.23      0.00
    0    3    1     41.88      0.00
    0    3    2    -95.60      0.00
    0    3    3     -1.91      0.00
    0    3    4    -17.28      0.00
    0    3    5     23.62      0.00
    0    3    6     16.45      0.00
    0    3    7     -1.83      0.00
    0    3    8     -3.99      0.00
    0    3    9     -0.60      0.00
    0    3   10     -5.73      0.00
    0    3   11     -8.14      0.00
    0    3   12     -4.85      0.00
    0    3   13      3.07      0.00
    0    3   14      6.68      0.00
    0    3   15     -1.80      0.00
    0    3   16     -1.90      0.00
    0    3   17     -3.28      0.00
    0    3   18     -2.39      0.00
    0    3   19      1.02      0.00
    0    3   20     -0.08      0.00
    0    3   21     -2.48      0.00
    0    3   22     -0.08      0.00
    0    3   23      0.14      0.00
    0    3   24     -0.59      0.00
    0    3   25      4.37      0.00
    0    3   26     -1.18      0.00
    0   -4   25      1.83      0.00
    0   -4   24     -1.89      0.00
    0   -4   23      1.70      0.00
    0   -4   22     -1.92      0.00
    0   -4   21     -1.47      0.00
    0   -4   20      0.66      0.00
    0   -4   19      3.86      0.00
    0   -4   18     -3.64      0.00
    0   -4   17     -0.62      0.00
    0   -4   16     -4.55      0.00
    0   -4   15      6.41      0.00
    0   -4   14      1.92      0.00
    0   -4   13      0.20      0.00
    0   -4   12     -3.83      0.00
    0   -4   11     -1.08      0.00
    0   -4   10     -0.32      0.00
    0   -4    9      1.83      0.00
    0   -4    8      3.71      0.00
    0   -4    7      3.46      0.00
    0   -4    6     -0.60      0.00
    0   -4    5     20.43      0.00
    0   -4    4    -17.77      0.00
    0   -4    3    -24.66      0.00
    0   -4    2      3.11      0.00
    0   -4    1      4.82      0.00
    0    4    0     46.97      0.00
    0    4    1     38.75      0.00
    0    4    2    -77.99      0.00
    0    4    3    -17.05      0.00
    0    4    4     -9.90      0.00
    0    4    5     10.66      0.00
    0    4    6     18.33      0.00
    0    4    7      8.29      0.00
    0    4    8     -6.78      0.00
    0    4    9      5.28      0.00
    0    4   10     -4.84      0.00
    0    4   11     -2.94      0.00
    0    4   12     -3.95      0.00
    0    4   13      5.05      0.00
    0    4   14      9.45      0.00
    0    4   15     -1.54      0.00
    0    4   16     -2.57      0.00
    0    4   17     -2.39      0.00
    0    4   18     -2.42      0.00
    0    4   19      2.73      0.00
    0    4   20     -1.04      0.00
    0    4   21     -3.84      0.00
    0    4   22      0.78      0.00
    0    4   23      1.11      0.00
    0    4   24     -1.18      0.00
    0    4   25      4.11      0.00
    0    4   26     -3.23      0.00
    0   -5   25      3.39      0.00
    0   -5   24     -1.38      0.00
    0   -5   23      2.01      0.00
    0   -5   22      0.15      0.00
    0   -5   21     -1.99      0.00
    0   -5   20      0.09      0.00
    0   -5   19      4.52      0.00
    0   -5   18     -4.68      0.00
    0   -5   17      0.46      0.00
    0   -5   16     -2.91      0.00
    0   -5   15      4.52      0.00
    0   -5   14      2.11      0.00
    0   -5   13     -1.79      0.00
    0   -5   12     -1.26      0.00
    0   -5   11     -2.89      0.00
    0   -5   10      3.14      0.00
    0   -5    9      0.62      0.00
    0   -5    8      8.96      0.00
    0   -5    7      5.47      0.00
    0   -5    6     -6.46      0.00
    0   -5    5     19.34      0.00
    0   -5    4    -13.49      0.00
    0   -5    3    -10.09      0.00
    0   -5    2     -3.70      0.00
    0   -5    1     19.86      0.00
    0    5    0     23.54      0.00
    0    5    1     32.34      0.00
    0    5    2    -41.34      0.00
    0    5    3    -25.43      0.00
    0    5    4     -3.44      0.00
    0    5    5      2.81      0.00
    0    5    6     13.47      0.00
    0    5    7     11.15      0.00
    0    5    8    -15.76      0.00
    0    5    9      0.76      0.00
    0    5   10     -7.71      0.00
    0    5   11     -2.69      0.00
    0    5   12     -4.38      0.00
    0    5   13      4.28      0.00
    0    5   14     10.85      0.00
    0    5   15     -1.59      0.00
    0    5   16     -4.52      0.00
    0    5   17     -0.67      0.00
    0    5   18     -2.21      0.00
    0    5   19      0.88      0.00
    0    5   20     -0.29      0.00
    0    5   21     -4.68      0.00
    0    5   22      1.93      0.00
    0    5   23      2.76      0.00
    0    5   24     -1.22      0.00
    0    5   25      4.62      0.00
    0    5   26     -3.91      0.00
    0   -6   25      2.64      0.00
    0   -6   24     -2.02      0.00
    0   -6   23     -0.12      0.00
    0   -6   22      1.30      0.00
    0   -6   21     -1.15      0.00
    0   -6   20     -2.10      0.00
    0   -6   19      5.43      0.00
    0   -6   18     -5.16      0.00
    0   -6   17     -0.16      0.00
    0   -6   16     -1.06      0.00
    0   -6   15      3.12      0.00
    0   -6   14      2.15      0.00
    0   -6   13     -3.03      0.00
    0   -6   12      2.21      0.00
    0   -6   11     -7.85      0.00
    0   -6   10      4.46      0.00
    0   -6    9     -3.61      0.00
    0   -6    8      8.31      0.00
    0   -6    7      4.14      0.00
    0   -6    6    -10.06      0.00
    0   -6    5     12.89      0.00
    0   -6    4    -11.90      0.00
    0   -6    3     -4.55      0.00
    0   -6    2    -10.55      0.00
    0   -6    1     17.50      0.00
    0    6    0     10.70      0.00
    0    6    1     18.42      0.00
    0    6    2    -14.34      0.00
    0    6    3    -29.05      0.00
    0    6    4      1.02      0.00
    0    6    5      9.17      0.00
    0    6    6     15.06      0.00
    0    6    7     16.56      0.00
    0    6    8    -13.50      0.00
    0    6    9     -0.93      0.00
    0    6   10     -7.52      0.00
    0    6   11     -2.07      0.00
    0    6   12     -3.74      0.00
    0    6   13      1.67      0.00
    0    6   14      8.92      0.00
    0    6   15     -1.09      0.00
    0    6   16     -5.69      0.00
    0    6   17      0.17      0.00
    0    6   18      0.11      0.00
    0    6   19     -0.29      0.00
    0    6   20      0.99      0.00
    0    6   21     -3.99      0.00
    0    6   22      0.34      0.00
    0    6   23      2.39      0.00
    0    6   24     -2.45      0.00
    0    6   25      2.18      0.00
    0    6   26     -3.36      0.00
    0   -7   24     -1.06      0.00
    0   -7   23     -1.06      0.00
    0   -7   22      0.57      0.00
    0   -7   21      0.63      0.00
    0   -7   20     -2.51      0.00
    0   -7   19      4.88      0.00
    0   -7   18     -2.76      0.00
    0   -7   17      0.99      0.00
    0   -7   16      0.24      0.00
    0   -7   15      3.64      0.00
    0   -7   14      1.37      0.00
    0   -7   13     -3.36      0.00
    0   -7   12      5.83      0.00
    0   -7   11     -8.76      0.00
    0   -7   10      6.22      0.00
    0   -7    9     -2.32      0.00
    0   -7    8     10.03      0.00
    0   -7    7      4.53      0.00
    0   -7    6     -9.89      0.00
    0   -7    5      6.91      0.00
    0   -7    4    -10.37      0.00
    0   -7    3     -1.96      0.00
    0   -7    2    -10.58      0.00
    0   -7    1      8.75      0.00
    0    7    0      8.28      0.00
    0    7    1      6.71      0.00
    0    7    2     -4.86      0.00
    0    7    3    -32.78      0.00
    0    7    4     -3.08      0.00
    0    7    5      9.50      0.00
    0    7    6     11.39      0.00
    0    7    7     13.13      0.00
    0    7    8    -11.03      0.00
    0    7    9     -2.61      0.00
    0    7   10     -5.72      0.00
    0    7   11     -0.19      0.00
    0    7   12      0.79      0.00
    0    7   13      2.45      0.00
    0    7   14      8.56      0.00
    0    7   15      0.39      0.00
    0    7   16     -5.39      0.00
    0    7   17     -1.47      0.00
    0    7   18      0.26      0.00
    0    7   19     -0.10      0.00
    0    7   20      0.12      0.00
    0    7   21     -1.11      0.00
    0    7   22      1.10      0.00
    0    7   23      2.76      0.00
    0    7   24     -1.54      0.00
    0    7   25      1.64      0.00
    0   -8   24     -0.34      0.00
    0   -8   23     -1.20      0.00
    0   -8   22      0.55      0.00
    0   -8   21      0.68      0.00
    0   -8   20     -1.43      0.00
    0   -8   19      1.23      0.00
    0   -8   18     -2.84      0.00
    0   -8   17      0.81      0.00
    0   -8   16     -1.06      0.00
    0   -8   15      2.50      0.00
    0   -8   14      0.97      0.00
    0   -8   13     -3.28      0.00
    0   -8   12      6.40      0.00
    0   -8   11     -7.81      0.00
    0   -8   10      5.98      0.00
    0   -8    9     -0.91      0.00
    0   -8    8     10.99      0.00
    0   -8    7      5.51      0.00
    0   -8    6     -6.99      0.00
    0   -8    5      4.62      0.00
    0   -8    4     -4.21      0.00
    0   -8    3      0.03      0.00
    0   -8    2     -3.12      0.00
    0   -8    1      5.26      0.00
    0    8    0     12.06      0.00
    0    8    1      5.44      0.00
    0    8    2      1.76      0.00
    0    8    3    -28.33      0.00
    0    8    4     -1.98      0.00
    0    8    5     11.34      0.00
    0    8    6     10.44      0.00
    0    8    7      9.10      0.00
    0    8    8     -9.15      0.00
    0    8    9     -5.45      0.00
    0    8   10     -6.89      0.00
    0    8   11     -4.25      0.00
    0    8   12      1.02      0.00
    0    8   13      0.74      0.00
    0    8   14      6.17      0.00
    0    8   15     -0.07      0.00
    0    8   16     -3.36      0.00
    0    8   17     -0.89      0.00
    0    8   18      0.34      0.00
    0    8   19      0.84      0.00
    0    8   20     -0.90      0.00
    0    8   21     -1.01      0.00
    0    8   22     -0.18      0.00
    0    8   23     -0.78      0.00
    0    8   24     -3.18      0.00
    0    8   25      1.29      0.00
    0   -9   23     -2.68      0.00
    0   -9   22      1.88      0.00
    0   -9   21      0.43      0.00
    0   -9   20      1.57      0.00
    0   -9   19      1.96      0.00
    0   -9   18     -0.01      0.00
    0   -9   17      1.85      0.00
    0   -9   16      0.21      0.00
    0   -9   15      0.92      0.00
    0   -9   14     -0.16      0.00
    0   -9   13     -4.15      0.00
    0   -9   12      3.44      0.00
    0   -9   11     -8.27      0.00
    0   -9   10      4.33      0.00
    0   -9    9     -3.72      0.00
    0   -9    8      7.09      0.00
    0   -9    7      1.39      0.00
    0   -9    6     -8.23      0.00
    0   -9    5     -2.77      0.00
    0   -9    4     -3.77      0.00
    0   -9    3     -3.23      0.00
    0   -9    2     -2.78      0.00
    0   -9    1      1.90      0.00
    0    9    0      9.90      0.00
    0    9    1      3.32      0.00
    0    9    2      3.26      0.00
    0    9    3    -23.77      0.00
    0    9    4     -2.70      0.00
    0    9    5     11.64      0.00
    0    9    6     10.18      0.00
    0    9    7      6.69      0.00
    0    9    8     -4.68      0.00
    0    9    9     -4.46      0.00
    0    9   10     -3.79      0.00
    0    9   11     -3.31      0.00
    0    9   12      4.25      0.00
    0    9   13      2.59      0.00
    0    9   14      4.56      0.00
    0    9   15     -1.26      0.00
    0    9   16     -2.65      0.00
    0    9   17     -1.68      0.00
    0    9   18     -0.47      0.00
    0    9   19      0.49      0.00
    0    9   20      1.56      0.00
    0    9   21      0.02      0.00
    0    9   22     -0.35      0.00
    0    9   23     -1.79      0.00
    0    9   24     -2.46      0.00
    0    9   25      2.45      0.00
    0  -10   23     -3.26      0.00
    0  -10   22      1.66      0.00
    0  -10   21     -1.07      0.00
    0  -10   20     -0.18      0.00
    0  -10   19     -0.07      0.00
    0  -10   18      0.06      0.00
    0  -10   17     -0.60      0.00
    0  -10   16      1.03      0.00
    0  -10   15      1.88      0.00
    0  -10   14      0.29      0.00
    0  -10   13     -1.25      0.00
    0  -10   12      4.64      0.00
    0  -10   11     -4.66      0.00
    0  -10   10      6.34      0.00
    0  -10    9     -1.98      0.00
    0  -10    8      6.63      0.00
    0  -10    7      1.89      0.00
    0  -10    6     -5.02      0.00
    0  -10    5     -3.78      0.00
    0  -10    4     -1.69      0.00
    0  -10    3     -2.22      0.00
    0  -10    2     -2.72      0.00
    0  -10    1      1.32      0.00
    0   10    0      7.47      0.00
    0   10    1      1.43      0.00
    0   10    2      2.87      0.00
    0   10    3    -18.14      0.00
    0   10    4     -4.38      0.00
    0   10    5      9.85      0.00
    0   10    6     10.81      0.00
    0   10    7      3.84      0.00
    0   10    8     -2.59      0.00
    0   10    9     -6.70      0.00
    0   10   10     -4.78      0.00
    0   10   11     -4.24      0.00
    0   10   12      2.39      0.00
    0   10   13      2.57      0.00
    0   10   14      3.21      0.00
    0   10   15     -0.56      0.00
    0   10   16     -0.91      0.00
    0   10   17     -0.99      0.00
    0   10   18      0.18      0.00
    0   10   19      0.62      0.00
    0   10   20      2.67      0.00
    0   10   21      0.11      0.00
    0   10   22     -1.87      0.00
    0   10   23     -2.18      0.00
    0   10   24     -1.15      0.00
    0  -11   22      1.74      0.00
    0  -11   21      1.24      0.00
    0  -11   20      1.25      0.00
    0  -11   19      0.77      0.00
    0  -11   18      1.68      0.00
    0  -11   17     -1.57      0.00
    0  -11   16     -0.78      0.00
    0  -11   15      0.83      0.00
    0  -11   14     -2.37      0.00
    0  -11   13     -1.66      0.00
    0  -11   12      1.51      0.00
    0  -11   11     -3.58      0.00
    0  -11   10      3.25      0.00
    0  -11    9     -0.08      0.00
    0  -11    8      3.77      0.00
    0  -11    7      2.13      0.00
    0  -11    6     -2.39      0.00
    0  -11    5     -2.04      0.00
    0  -11    4      0.11      0.00
    0  -11    3     -0.98      0.00
    0  -11    2     -0.63      0.00
    0  -11    1      2.17      0.00
    0   11    0      6.19      0.00
    0   11    1      0.92      0.00
    0   11    2      2.48      0.00
    0   11    3    -13.75      0.00
    0   11    4     -6.62      0.00
    0   11    5      4.91      0.00
    0   11    6     10.75      0.00
    0   11    7      1.43      0.00
    0   11    8     -0.06      0.00
    0   11    9     -5.25      0.00
    0   11   10     -2.21      0.00
    0   11   11     -0.97      0.00
    0   11   12      2.03      0.00
    0   11   13      2.64      0.00
    0   11   14      1.97      0.00
    0   11   15     -1.52      0.00
    0   11   16     -2.89      0.00
    0   11   17     -1.40      0.00
    0   11   18     -1.33      0.00
    0   11   19      0.88      0.00
    0   11   20      0.81      0.00
    0   11   21     -0.46      0.00
    0   11   22     -3.41      0.00
    0   11   23     -2.84      0.00
    0  -12   21      0.32      0.00
    0  -12   20      0.03      0.00
    0  -12   19     -0.23      0.00
    0  -12   18      1.59      0.00
    0  -12   17     -0.79      0.00
    0  -12   16     -0.66      0.00
    0  -12   15      1.72      0.00
    0  -12   14     -0.40      0.00
    0  -12   13      1.30      0.00
    0  -12   12     -1.08      0.00
    0  -12   11     -2.24      0.00
    0  -12   10     -0.36      0.00
    0  -12    9      0.53      0.00
    0  -12    8     -0.93      0.00
    0  -12    7     -0.50      0.00
    0  -12    6     -1.87      0.00
    0  -12    5     -2.46      0.00
    0  -12    4     -1.28      0.00
    0  -12    3     -1.58      0.00
    0  -12    2      0.31      0.00
    0  -12    1      2.52      0.00
    0   12    0      4.86      0.00
    0   12    1      2.11      0.00
    0   12    2      4.59      0.00
    0   12    3     -7.29      0.00
    0   12    4     -4.27      0.00
    0   12    5      3.47      0.00
    0   12    6     10.97      0.00
    0   12    7     -0.40      0.00
    0   12    8     -0.35      0.00
    0   12    9     -5.65      0.00
    0   12   10     -4.21      0.00
    0   12   11     -1.46      0.00
    0   12   12      1.11      0.00
    0   12   13      2.35      0.00
    0   12   14      2.18      0.00
    0   12   15      0.38      0.00
    0   12   16     -2.20      0.00
    0   12   17      1.32      0.00
    0   12   18     -0.47      0.00
    0   12   19      2.91      0.00
    0   12   20      0.98      0.00
    0   12   21      0.39      0.00
    0   12   22     -2.31      0.00
    0   12   23     -1.92      0.00
    0  -13   20     -0.14      0.00
    0  -13   19     -0.36      0.00
    0  -13   18      1.07      0.00
    0  -13   17     -2.09      0.00
    0  -13   16     -2.00      0.00
    0  -13   15      0.40      0.00
    0  -13   14      0.39      0.00
    0  -13   13      2.42      0.00
    0  -13   12     -2.37      0.00
    0  -13   11     -1.85      0.00
    0  -13   10      1.59      0.00
    0  -13    9      2.18      0.00
    0  -13    8      0.06      0.00
    0  -13    7      0.15      0.00
    0  -13    6      0.90      0.00
    0  -13    5     -1.92      0.00
    0  -13    4     -3.62      0.00
    0  -13    3     -1.28      0.00
    0  -13    2     -1.20      0.00
    0  -13    1      0.53      0.00
    0   13    0      0.88      0.00
    0   13    1      0.08      0.00
    0   13    2      1.51      0.00
    0   13    3     -5.84      0.00
    0   13    4     -5.02      0.00
    0   13    5      0.09      0.00
    0   13    6      8.97      0.00
    0   13    7      0.76      0.00
    0   13    8      2.02      0.00
    0   13    9     -1.45      0.00
    0   13   10     -3.31      0.00
    0   13   11     -0.14      0.00
    0   13   12      1.78      0.00
    0   13   13      1.18      0.00
    0   13   14     -0.40      0.00
    0   13   15     -0.08      0.00
    0   13   16     -3.16      0.00
    0   13   17     -0.56      0.00
    0   13   18     -0.64      0.00
    0   13   19      1.64      0.00
    0   13   20     -0.23      0.00
    0   13   21     -1.32      0.00
    0   13   22     -1.88      0.00
    0  -14   19      0.04      0.00
    0  -14   18      1.70      0.00
    0  -14   17     -1.71      0.00
    0  -14   16     -1.10      0.00
    0  -14   15      2.30      0.00
    0  -14   14      2.11      0.00
    0  -14   13      2.06      0.00
    0  -14   12     -2.29      0.00
    0  -14   11     -4.14      0.00
    0  -14   10      2.23      0.00
    0  -14    9      0.62      0.00
    0  -14    8      1.07      0.00
    0  -14    7      1.58      0.00
    0  -14    6      2.78      0.00
    0  -14    5      0.18      0.00
    0  -14    4     -2.25      0.00
    0  -14    3      2.88      0.00
    0  -14    2      0.42      0.00
    0  -14    1      2.42      0.00
    0   14    0      1.62      0.00
    0   14    1      2.10      0.00
    0   14    2      2.07      0.00
    0   14    3     -2.26      0.00
    0   14    4     -3.05      0.00
    0   14    5     -2.64      0.00
    0   14    6      5.36      0.00
    0   14    7     -0.03      0.00
    0   14    8      0.50      0.00
    0   14    9     -1.93      0.00
    0   14   10     -4.46      0.00
    0   14   11     -0.66      0.00
    0   14   12      2.05      0.00
    0   14   13      2.05      0.00
    0   14   14     -0.60      0.00
    0   14   15      0.78      0.00
    0   14   16     -1.21      0.00
    0   14   17     -1.97      0.00
    0   14   18      1.50      0.00
    0   14   19      1.58      0.00
    0   14   20     -0.83      0.00
    0   14   21     -2.04      0.00
    0  -15   18     -0.29      0.00
    0  -15   17     -2.62      0.00
    0  -15   16     -2.30      0.00
    0  -15   15      2.20      0.00
    0  -15   14      0.49      0.00
    0  -15   13      0.56      0.00
    0  -15   12     -2.90      0.00
    0  -15   11     -4.56      0.00
    0  -15   10      0.41      0.00
    0  -15    9     -0.38      0.00
    0  -15    8      0.60      0.00
    0  -15    7      0.45      0.00
    0  -15    6     -0.79      0.00
    0  -15    5     -2.60      0.00
    0  -15    4     -3.79      0.00
    0  -15    3      2.19      0.00
    0  -15    2     -1.39      0.00
    0  -15    1      1.77      0.00
    0   15    0      0.76      0.00
    0   15    1      1.10      0.00
    0   15    2      0.89      0.00
    0   15    3     -1.27      0.00
    0   15    4     -1.97      0.00
    0   15    5     -3.71      0.00
    0   15    6      4.69      0.00
    0   15    7      1.59      0.00
    0   15    8      2.46      0.00
    0   15    9     -1.24      0.00
    0   15   10     -3.08      0.00
    0   15   11     -1.04      0.00
    0   15   12      1.19      0.00
    0   15   13      2.74      0.00
    0   15   14     -0.68      0.00
    0   15   15     -0.72      0.00
    0   15   16      0.41      0.00
    0   15   17     -2.13      0.00
    0   15   18      2.52      0.00
    0   15   19      1.88      0.00
    0   15   20     -1.65      0.00
    0  -16   17     -0.18      0.00
    0  -16   16      0.15      0.00
    0  -16   15      4.61      0.00
    0  -16   14      0.20      0.00
    0  -16   13      2.67      0.00
    0  -16   12     -2.42      0.00
    0  -16   11     -2.31      0.00
    0  -16   10     -0.36      0.00
    0  -16    9      2.31      0.00
    0  -16    8      3.42      0.00
    0  -16    7      2.49      0.00
    0  -16    6     -0.54      0.00
    0  -16    5     -0.92      0.00
    0  -16    4     -2.95      0.00
    0  -16    3      2.65      0.00
    0  -16    2     -1.25      0.00
    0  -16    1      1.61      0.00
    0   16    0      0.37      0.00
    0   16    1      1.09      0.00
    0   16    2     -0.04      0.00
    0   16    3     -0.03      0.00
    0   16    4     -1.56      0.00
    0   16    5     -4.23      0.00
    0   16    6      3.45      0.00
    0   16    7      1.50      0.00
    0   16    8      2.31      0.00
    0   16    9     -1.52      0.00
    0   16   10     -2.48      0.00
    0   16   11     -0.63      0.00
    0   16   12      0.40      0.00
    0   16   13      2.99      0.00
    0   16   14     -0.60      0.00
    0   16   15     -3.50      0.00
    0   16   16      0.76      0.00
    0   16   17     -1.98      0.00
    0   16   18      1.25      0.00
    0   16   19      1.05      0.00
    0  -17   16     -0.76      0.00
    0  -17   15      3.13      0.00
    0  -17   14     -1.68      0.00
    0  -17   13      2.01      0.00
    0  -17   12     -2.13      0.00
    0  -17   11     -3.06      0.00
    0  -17   10     -1.01      0.00
    0  -17    9      2.54      0.00
    0  -17    8      2.67      0.00
    0  -17    7      1.83      0.00
    0  -17    6     -1.79      0.00
    0  -17    5      0.08      0.00
    0  -17    4     -3.26      0.00
    0  -17    3      3.43      0.00
    0  -17    2      1.12      0.00
    0  -17    1      1.45      0.00
    0   17    0     -1.18      0.00
    0   17    1      0.92      0.00
    0   17    2     -2.01      0.00
    0   17    3     -1.45      0.00
    0   17    4     -1.93      0.00
    0   17    5     -3.97      0.00
    0   17    6      1.68      0.00
    0   17    7      2.38      0.00
    0   17    8      0.31      0.00
    0   17    9     -0.61      0.00
    0   17   10     -2.52      0.00
    0   17   11      1.12      0.00
    0   17   12      0.06      0.00
    0   17   13      2.95      0.00
    0   17   14      0.73      0.00
    0   17   15     -3.80      0.00
    0   17   16      2.01      0.00
    0   17   17     -0.84      0.00
    0   17   18      1.09      0.00
    0  -18   14     -0.66      0.00
    0  -18   13     -0.70      0.00
    0  -18   12     -0.77      0.00
    0  -18   11     -4.38      0.00
    0  -18   10     -0.60      0.00
    0  -18    9      2.80      0.00
    0  -18    8      1.58      0.00
    0  -18    7      1.80      0.00
    0  -18    6     -2.02      0.00
    0  -18    5     -0.95      0.00
    0  -18    4     -3.91      0.00
    0  -18    3      3.08      0.00
    0  -18    2      3.12      0.00
    0  -18    1      0.51      0.00
    0   18    0     -0.65      0.00
    0   18    1      1.80      0.00
    0   18    2      0.17      0.00
    0   18    3     -1.95      0.00
    0   18    4      0.45      0.00
    0   18    5     -1.02      0.00
    0   18    6      0.18      0.00
    0   18    7      3.79      0.00
    0   18    8     -1.99      0.00
    0   18    9      0.90      0.00
    0   18   10     -2.40      0.00
    0   18   11      2.09      0.00
    0   18   12     -1.13      0.00
    0   18   13      1.26      0.00
    0   18   14      0.81      0.00
    0   18   15     -3.45      0.00
    0   18   16      1.97      0.00
    0   18   17     -0.46      0.00
    0  -19   12      1.44      0.00
    0  -19   11     -2.39      0.00
    0  -19   10     -0.17      0.00
    0  -19    9      3.06      0.00
    0  -19    8      1.65      0.00
    0  -19    7      0.88      0.00
    0  -19    6     -1.07      0.00
    0  -19    5     -2.25      0.00
    0  -19    4     -2.52      0.00
    0  -19    3      1.74      0.00
    0  -19    2      3.55      0.00
    0  -19    1     -2.91      0.00
    0   19    0     -1.07      0.00
    0   19    1     -1.60      0.00
    0   19    2     -0.26      0.00
    0   19    3     -3.94      0.00
    0   19    4      0.85      0.00
    0   19    5      0.54      0.00
    0   19    6     -1.85      0.00
    0   19    7      3.72      0.00
    0   19    8     -2.80      0.00
    0   19    9      2.17      0.00
    0   19   10     -0.84      0.00
    0   19   11      2.28      0.00
    0   19   12     -1.44      0.00
    0   19   13     -0.19      0.00
    0   19   14      0.39      0.00
    0   19   15     -2.58      0.00
    0  -20   10     -0.46      0.00
    0  -20    9      2.56      0.00
    0  -20    8      3.35      0.00
    0  -20    7     -0.58      0.00
    0  -20    6      0.37      0.00
    0  -20    5     -1.98      0.00
    0  -20    4      0.39      0.00
    0  -20    3      0.34      0.00
    0  -20    2      4.97      0.00
    0  -20    1     -2.46      0.00
    0   20    0      0.09      0.00
    0   20    1     -1.65      0.00
    0   20    2      0.33      0.00
    0   20    3     -2.27      0.00
    0   20    4      1.03      0.00
    0   20    5      1.36      0.00
    0   20    6     -3.57      0.00
    0   20    7      2.70      0.00
    0   20    8     -3.25      0.00
    0   20    9      1.95      0.00
    0   20   10      0.37      0.00
    0   20   11      1.34      0.00
    0   20   12     -1.00      0.00
    0   20   13     -0.61      0.00
    0  -21    8      2.54      0.00
    0  -21    7     -2.73      0.00
    0  -21    6      0.26      0.00
    0  -21    5     -2.17      0.00
    0  -21    4      1.17      0.00
    0  -21    3     -1.56      0.00
    0  -21    2      3.31      0.00
    0  -21    1     -1.20      0.00
    0   21    0     -1.56      0.00
    0   21    1     -1.11      0.00
    0   21    2      0.43      0.00
    0   21    3      0.01      0.00
    0   21    4      0.73      0.00
    0   21    5      2.75      0.00
    0   21    6     -3.66      0.00
    0   21    7      3.33      0.00
    0   21    8     -2.30      0.00
    0   21    9      2.24      0.00
    0   21   10      1.32      0.00
    0  -22    3     -0.99      0.00
    0  -22    2      0.50      0.00
    0  -22    1     -0.10      0.00
    0   22    0     -1.99      0.00
    0   22    1     -0.80      0.00
    0   22    2      0.16      0.00
    0   22    3      0.44      0.00
    0   22    4     -0.76      0.00
    0   22    5      1.98      0.00
    0   22    6     -4.34      0.00
   -1   22    2      1.82      0.00
   -1   22    1      0.35      0.00
   -1   22    0     -0.59      0.00
   -1   21    9      1.81      0.00
   -1   21    8      0.34      0.00
   -1   21    7     -0.70      0.00
   -1   21    6      0.00      0.00
   -1   21    5     -2.94      0.00
   -1   21    4      4.20      0.00
   -1   21    3     -0.86      0.00
   -1   21    2      1.59      0.00
   -1   21    1      0.74      0.00
   -1   21    0     -0.91      0.00
    1  -21    1     -0.23      0.00
    1  -21    2     -0.55      0.00
    1  -21    3      0.38      0.00
    1  -21    4      0.06      0.00
    1  -21    5      0.47      0.00
    1  -21    6     -0.67      0.00
   -1   20   12      0.12      0.00
   -1   20   11      1.39      0.00
   -1   20   10     -2.90      0.00
   -1   20    9      2.45      0.00
   -1   20    8      0.58      0.00
   -1   20    7     -1.55      0.00
   -1   20    6     -0.04      0.00
   -1   20    5     -3.34      0.00
   -1   20    4      5.31      0.00
   -1   20    3      0.30      0.00
   -1   20    2      1.26      0.00
   -1   20    1      1.65      0.00
   -1   20    0     -1.02      0.00
    1  -20    1     -0.70      0.00
    1  -20    2     -0.10      0.00
    1  -20    3      1.01      0.00
    1  -20    4     -0.54      0.00
    1  -20    5      1.16      0.00
    1  -20    6     -0.64      0.00
    1  -20    7      1.00      0.00
    1  -20    8     -3.91      0.00
    1  -20    9      0.16      0.00
   -1   19   14     -1.12      0.00
   -1   19   13     -0.38      0.00
   -1   19   12     -1.57      0.00
   -1   19   11      1.20      0.00
   -1   19   10     -1.96      0.00
   -1   19    9      1.73      0.00
   -1   19    8      0.58      0.00
   -1   19    7     -3.20      0.00
   -1   19    6      0.52      0.00
   -1   19    5     -4.01      0.00
   -1   19    4      5.05      0.00
   -1   19    3      1.06      0.00
   -1   19    2      0.46      0.00
   -1   19    1     -0.96      0.00
   -1   19    0     -1.51      0.00
    1  -19    1     -2.55      0.00
    1  -19    2     -0.13      0.00
    1  -19    3      0.92      0.00
    1  -19    4     -1.16      0.00
    1  -19    5      2.16      0.00
    1  -19    6      0.12      0.00
    1  -19    7     -0.67      0.00
    1  -19    8     -4.95      0.00
    1  -19    9      0.73      0.00
    1  -19   10      2.31      0.00
    1  -19   11      1.85      0.00
    1  -19   12      1.35      0.00
   -1   18   16      0.86      0.00
   -1   18   15      3.26      0.00
   -1   18   14     -1.61      0.00
   -1   18   13     -0.40      0.00
   -1   18   12     -1.18      0.00
   -1   18   11      1.29      0.00
   -1   18   10     -0.09      0.00
   -1   18    9      1.79      0.00
   -1   18    8      1.00      0.00
   -1   18    7     -3.53      0.00
   -1   18    6      1.15      0.00
   -1   18    5     -2.47      0.00
   -1   18    4      5.16      0.00
   -1   18    3      3.11      0.00
   -1   18    2      2.33      0.00
   -1   18    1     -2.84      0.00
   -1   18    0      0.81      0.00
    1  -18    1     -1.46      0.00
    1  -18    2     -0.85      0.00
    1  -18    3      0.47      0.00
    1  -18    4     -0.58      0.00
    1  -18    5      1.51      0.00
    1  -18    6     -0.05      0.00
    1  -18    7     -1.84      0.00
    1  -18    8     -5.12      0.00
    1  -18    9      1.72      0.00
    1  -18   10      2.98      0.00
    1  -18   11      0.84      0.00
    1  -18   12      1.99      0.00
    1  -18   13     -5.11      0.00
    1  -18   14      2.24      0.00
   -1   17   17     -1.76      0.00
   -1   17   16     -0.02      0.00
   -1   17   15      3.70      0.00
   -1   17   14     -1.49      0.00
   -1   17   13     -1.83      0.00
   -1   17   12     -0.06      0.00
   -1   17   11      0.36      0.00
   -1   17   10      0.30      0.00
   -1   17    9      1.96      0.00
   -1   17    8      0.48      0.00
   -1   17    7     -4.35      0.00
   -1   17    6     -0.46      0.00
   -1   17    5     -1.04      0.00
   -1   17    4      3.16      0.00
   -1   17    3      1.76      0.00
   -1   17    2      0.94      0.00
   -1   17    1     -4.97      0.00
   -1   17    0      0.03      0.00
    1  -17    1     -0.42      0.00
    1  -17    2     -1.68      0.00
    1  -17    3      1.02      0.00
    1  -17    4      2.43      0.00
    1  -17    5      0.83      0.00
    1  -17    6     -0.87      0.00
    1  -17    7     -1.98      0.00
    1  -17    8     -5.31      0.00
    1  -17    9      0.57      0.00
    1  -17   10      4.21      0.00
    1  -17   11     -0.29      0.00
    1  -17   12      3.06      0.00
    1  -17   13     -6.11      0.00
    1  -17   14      2.70      0.00
    1  -17   15     -2.64      0.00
   -1   16   19     -1.08      0.00
   -1   16   18      1.70      0.00
   -1   16   17     -1.10      0.00
   -1   16   16     -1.21      0.00
   -1   16   15      2.94      0.00
   -1   16   14      0.10      0.00
   -1   16   13     -3.93      0.00
   -1   16   12      0.89      0.00
   -1   16   11     -0.40      0.00
   -1   16   10      0.53      0.00
   -1   16    9      2.09      0.00
   -1   16    8      1.26      0.00
   -1   16    7     -5.31      0.00
   -1   16    6     -1.49      0.00
   -1   16    5      1.44      0.00
   -1   16    4      3.18      0.00
   -1   16    3      2.35      0.00
   -1   16    2      1.02      0.00
   -1   16    1     -3.07      0.00
   -1   16    0     -1.37      0.00
    1  -16    1     -0.80      0.00
    1  -16    2     -2.05      0.00
    1  -16    3      0.82      0.00
    1  -16    4      3.15      0.00
    1  -16    5      0.73      0.00
    1  -16    6     -0.11      0.00
    1  -16    7     -0.45      0.00
    1  -16    8     -2.49      0.00
    1  -16    9      1.24      0.00
    1  -16   10      5.64      0.00
    1  -16   11      0.56      0.00
    1  -16   12      1.56      0.00
    1  -16   13     -3.01      0.00
    1  -16   14      1.91      0.00
    1  -16   15     -0.19      0.00
    1  -16   16     -1.33      0.00
    1  -16   17      1.26      0.00
   -1   15   20      1.34      0.00
   -1   15   19     -1.01      0.00
   -1   15   18      0.70      0.00
   -1   15   17      0.38      0.00
   -1   15   16     -1.01      0.00
   -1   15   15      1.99      0.00
   -1   15   14      3.01      0.00
   -1   15   13     -4.49      0.00
   -1   15   12      1.13      0.00
   -1   15   11     -0.22      0.00
   -1   15   10      1.52      0.00
   -1   15    9      1.68      0.00
   -1   15    8      3.30      0.00
   -1   15    7     -5.74      0.00
   -1   15    6     -3.33      0.00
   -1   15    5      2.20      0.00
   -1   15    4      3.05      0.00
   -1   15    3      1.93      0.00
   -1   15    2      0.31      0.00
   -1   15    1     -2.61      0.00
   -1   15    0     -2.80      0.00
    1  -15    1     -1.04      0.00
    1  -15    2     -1.49      0.00
    1  -15    3      1.20      0.00
    1  -15    4      1.03      0.00
    1  -15    5     -0.97      0.00
    1  -15    6     -1.95      0.00
    1  -15    7     -3.87      0.00
    1  -15    8     -2.74      0.00
    1  -15    9      0.70      0.00
    1  -15   10      2.15      0.00
    1  -15   11      1.10      0.00
    1  -15   12     -1.78      0.00
    1  -15   13      0.48      0.00
    1  -15   14     -0.80      0.00
    1  -15   15     -0.86      0.00
    1  -15   16     -3.00      0.00
    1  -15   17      1.53      0.00
    1  -15   18      1.93      0.00
   -1   14   21      1.05      0.00
   -1   14   20      1.44      0.00
   -1   14   19     -1.05      0.00
   -1   14   18     -0.43      0.00
   -1   14   17      0.62      0.00
   -1   14   16     -0.34      0.00
   -1   14   15     -0.28      0.00
   -1   14   14      4.03      0.00
   -1   14   13     -4.15      0.00
   -1   14   12     -0.38      0.00
   -1   14   11     -0.20      0.00
   -1   14   10      1.85      0.00
   -1   14    9      0.78      0.00
   -1   14    8      2.18      0.00
   -1   14    7     -5.91      0.00
   -1   14    6     -7.32      0.00
   -1   14    5      1.71      0.00
   -1   14    4      5.15      0.00
   -1   14    3      3.36      0.00
   -1   14    2      0.84      0.00
   -1   14    1     -2.45      0.00
   -1   14    0     -3.50      0.00
    1  -14    1      0.76      0.00
    1  -14    2     -0.75      0.00
    1  -14    3      4.60      0.00
    1  -14    4      2.82      0.00
    1  -14    5      1.97      0.00
    1  -14    6      0.56      0.00
    1  -14    7     -2.56      0.00
    1  -14    8      0.36      0.00
    1  -14    9      2.19      0.00
    1  -14   10     -1.37      0.00
    1  -14   11      0.92      0.00
    1  -14   12     -1.57      0.00
    1  -14   13      2.41      0.00
    1  -14   14     -0.90      0.00
    1  -14   15     -1.40      0.00
    1  -14   16     -1.94      0.00
    1  -14   17      2.65      0.00
    1  -14   18      1.49      0.00
    1  -14   19     -0.01      0.00
   -1   13   22      1.24      0.00
   -1   13   21     -0.01      0.00
   -1   13   20      0.38      0.00
   -1   13   19     -1.56      0.00
   -1   13   18     -0.49      0.00
   -1   13   17      0.21      0.00
   -1   13   16      0.83      0.00
   -1   13   15     -1.50      0.00
   -1   13   14      3.18      0.00
   -1   13   13     -3.61      0.00
   -1   13   12     -2.08      0.00
   -1   13   11      0.85      0.00
   -1   13   10      3.67      0.00
   -1   13    9      3.78      0.00
   -1   13    8      0.85      0.00
   -1   13    7     -3.19      0.00
   -1   13    6     -9.29      0.00
   -1   13    5      0.25      0.00
   -1   13    4      6.52      0.00
   -1   13    3      4.67      0.00
   -1   13    2     -1.29      0.00
   -1   13    1     -4.72      0.00
   -1   13    0     -6.72      0.00
    1  -13    1      0.37      0.00
    1  -13    2     -4.00      0.00
    1  -13    3      4.35      0.00
    1  -13    4      1.30      0.00
    1  -13    5      0.30      0.00
    1  -13    6     -0.57      0.00
    1  -13    7     -1.68      0.00
    1  -13    8      2.11      0.00
    1  -13    9      2.24      0.00
    1  -13   10     -1.96      0.00
    1  -13   11      1.18      0.00
    1  -13   12      1.88      0.00
    1  -13   13      2.73      0.00
    1  -13   14     -0.39      0.00
    1  -13   15     -2.58      0.00
    1  -13   16     -1.11      0.00
    1  -13   17      2.28      0.00
    1  -13   18      0.99      0.00
    1  -13   19      0.04      0.00
    1  -13   20     -0.46      0.00
   -1   12   22      3.64      0.00
   -1   12   21     -0.05      0.00
   -1   12   20     -0.55      0.00
   -1   12   19     -0.19      0.00
   -1   12   18      0.16      0.00
   -1   12   17      0.65      0.00
   -1   12   16      2.25      0.00
   -1   12   15      0.54      0.00
   -1   12   14      2.37      0.00
   -1   12   13     -3.21      0.00
   -1   12   12     -2.19      0.00
   -1   12   11      1.44      0.00
   -1   12   10      3.15      0.00
   -1   12    9      3.67      0.00
   -1   12    8     -3.55      0.00
   -1   12    7     -3.52      0.00
   -1   12    6     -9.61      0.00
   -1   12    5     -1.22      0.00
   -1   12    4      9.02      0.00
   -1   12    3      9.25      0.00
   -1   12    2      0.63      0.00
   -1   12    1     -4.11      0.00
   -1   12    0     -7.06      0.00
    1  -12    1      2.22      0.00
    1  -12    2     -2.83      0.00
    1  -12    3      6.25      0.00
    1  -12    4      2.63      0.00
    1  -12    5     -0.38      0.00
    1  -12    6     -1.35      0.00
    1  -12    7     -1.33      0.00
    1  -12    8     -0.73      0.00
    1  -12    9     -1.57      0.00
    1  -12   10     -4.18      0.00
    1  -12   11      0.38      0.00
    1  -12   12      2.08      0.00
    1  -12   13      2.64      0.00
    1  -12   14      0.11      0.00
    1  -12   15     -2.22      0.00
    1  -12   16     -0.20      0.00
    1  -12   17      2.39      0.00
    1  -12   18      0.83      0.00
    1  -12   19     -0.26      0.00
    1  -12   20     -1.32      0.00
    1  -12   21     -0.51      0.00
   -1   11   23      0.11      0.00
   -1   11   22      3.57      0.00
   -1   11   21     -0.87      0.00
   -1   11   20     -3.49      0.00
   -1   11   19      0.86      0.00
   -1   11   18     -1.43      0.00
   -1   11   17     -0.52      0.00
   -1   11   16      0.74      0.00
   -1   11   15      0.34      0.00
   -1   11   14     -1.29      0.00
   -1   11   13     -5.45      0.00
   -1   11   12     -0.41      0.00
   -1   11   11      4.37      0.00
   -1   11   10      4.79      0.00
   -1   11    9      5.48      0.00
   -1   11    8     -3.39      0.00
   -1   11    7     -3.67      0.00
   -1   11    6     -8.86      0.00
   -1   11    5     -5.45      0.00
   -1   11    4      8.53      0.00
   -1   11    3      8.63      0.00
   -1   11    2      1.12      0.00
   -1   11    1     -5.38      0.00
   -1   11    0    -10.42      0.00
    1  -11    1      0.86      0.00
    1  -11    2      0.46      0.00
    1  -11    3      6.95      0.00
    1  -11    4      3.92      0.00
    1  -11    5      1.92      0.00
    1  -11    6      0.07      0.00
    1  -11    7      1.15      0.00
    1  -11    8     -1.83      0.00
    1  -11    9     -1.81      0.00
    1  -11   10     -3.09      0.00
    1  -11   11      1.67      0.00
    1  -11   12      0.51      0.00
    1  -11   13      1.55      0.00
    1  -11   14     -1.75      0.00
    1  -11   15     -2.95      0.00
    1  -11   16     -2.43      0.00
    1  -11   17      1.44      0.00
    1  -11   18      1.13      0.00
    1  -11   19     -0.78      0.00
    1  -11   20     -0.35      0.00
    1  -11   21      0.96      0.00
    1  -11   22     -0.52      0.00
   -1   10   24      1.02      0.00
   -1   10   23      0.42      0.00
   -1   10   22      3.74      0.00
   -1   10   21      0.43      0.00
   -1   10   20     -4.58      0.00
   -1   10   19      2.91      0.00
   -1   10   18      0.12      0.00
   -1   10   17      0.70      0.00
   -1   10   16      2.64      0.00
   -1   10   15      1.83      0.00
   -1   10   14     -1.90      0.00
   -1   10   13     -6.86      0.00
   -1   10   12      0.35      0.00
   -1   10   11      5.40      0.00
   -1   10   10      1.91      0.00
   -1   10    9      3.63      0.00
   -1   10    8     -3.85      0.00
   -1   10    7     -4.50      0.00
   -1   10    6     -6.00      0.00
   -1   10    5     -8.18      0.00
   -1   10    4     11.01      0.00
   -1   10    3      9.63      0.00
   -1   10    2      3.71      0.00
   -1   10    1     -4.06      0.00
   -1   10    0    -14.13      0.00
    1  -10    1     -2.77      0.00
    1  -10    2      4.72      0.00
    1  -10    3      7.46      0.00
    1  -10    4      1.53      0.00
    1  -10    5      4.04      0.00
    1  -10    6     -0.42      0.00
    1  -10    7     -0.65      0.00
    1  -10    8     -1.88      0.00
    1  -10    9     -2.59      0.00
    1  -10   10      1.58      0.00
    1  -10   11      3.13      0.00
    1  -10   12      2.33      0.00
    1  -10   13      3.48      0.00
    1  -10   14     -0.42      0.00
    1  -10   15     -0.13      0.00
    1  -10   16     -1.61      0.00
    1  -10   17      0.39      0.00
    1  -10   18      2.10      0.00
    1  -10   19     -3.23      0.00
    1  -10   20     -1.55      0.00
    1  -10   21     -0.15      0.00
    1  -10   22     -1.70      0.00
    1  -10   23      0.28      0.00
   -1    9   24      0.59      0.00
   -1    9   23      0.10      0.00
   -1    9   22      2.41      0.00
   -1    9   21      1.09      0.00
   -1    9   20     -4.68      0.00
   -1    9   19      2.01      0.00
   -1    9   18      0.72      0.00
   -1    9   17     -1.08      0.00
   -1    9   16      1.46      0.00
   -1    9   15     -0.30      0.00
   -1    9   14     -2.45      0.00
   -1    9   13     -6.48      0.00
   -1    9   12      2.16      0.00
   -1    9   11     10.35      0.00
   -1    9   10      2.66      0.00
   -1    9    9      3.94      0.00
   -1    9    8     -1.98      0.00
   -1    9    7     -5.49      0.00
   -1    9    6     -3.73      0.00
   -1    9    5    -13.08      0.00
   -1    9    4     11.09      0.00
   -1    9    3     11.02      0.00
   -1    9    2      5.37      0.00
   -1    9    1     -3.14      0.00
   -1    9    0    -16.61      0.00
    1   -9    1     -7.00      0.00
    1   -9    2      8.36      0.00
    1   -9    3      9.06      0.00
    1   -9    4     -2.16      0.00
    1   -9    5      2.24      0.00
    1   -9    6     -2.16      0.00
    1   -9    7     -8.06      0.00
    1   -9    8     -1.83      0.00
    1   -9    9     -8.44      0.00
    1   -9   10      3.62      0.00
    1   -9   11     -1.56      0.00
    1   -9   12     -0.50      0.00
    1   -9   13      0.73      0.00
    1   -9   14     -2.84      0.00
    1   -9   15     -1.69      0.00
    1   -9   16      0.12      0.00
    1   -9   17     -1.00      0.00
    1   -9   18      4.50      0.00
    1   -9   19     -1.17      0.00
    1   -9   20      1.14      0.00
    1   -9   21      0.67      0.00
    1   -9   22      1.04      0.00
    1   -9   23     -0.99      0.00
   -1    8   25     -0.36      0.00
   -1    8   24     -0.18      0.00
   -1    8   23     -0.65      0.00
   -1    8   22      0.25      0.00
   -1    8   21      1.26      0.00
   -1    8   20     -3.17      0.00
   -1    8   19      1.71      0.00
   -1    8   18      1.51      0.00
   -1    8   17      0.51      0.00
   -1    8   16      1.93      0.00
   -1    8   15     -1.73      0.00
   -1    8   14     -3.26      0.00
   -1    8   13     -6.87      0.00
   -1    8   12     -0.19      0.00
   -1    8   11     10.34      0.00
   -1    8   10      1.10      0.00
   -1    8    9      0.22      0.00
   -1    8    8     -0.55      0.00
   -1    8    7     -6.83      0.00
   -1    8    6     -0.78      0.00
   -1    8    5    -16.65      0.00
   -1    8    4     11.55      0.00
   -1    8    3     15.58      0.00
   -1    8    2      7.99      0.00
   -1    8    1     -3.22      0.00
   -1    8    0    -15.12      0.00
    1   -8    1     -9.09      0.00
    1   -8    2     15.44      0.00
    1   -8    3     13.48      0.00
    1   -8    4      1.57      0.00
    1   -8    5      1.53      0.00
    1   -8    6      1.95      0.00
    1   -8    7     -9.68      0.00
    1   -8    8      4.64      0.00
    1   -8    9     -8.47      0.00
    1   -8   10      8.26      0.00
    1   -8   11     -0.70      0.00
    1   -8   12      0.05      0.00
    1   -8   13      1.36      0.00
    1   -8   14     -1.30      0.00
    1   -8   15     -3.02      0.00
    1   -8   16      1.18      0.00
    1   -8   17     -3.00      0.00
    1   -8   18      1.59      0.00
    1   -8   19     -2.60      0.00
    1   -8   20      0.85      0.00
    1   -8   21     -2.76      0.00
    1   -8   22      2.28      0.00
    1   -8   23     -2.35      0.00
    1   -8   24      1.25      0.00
   -1    7   25      0.11      0.00
   -1    7   24      0.30      0.00
   -1    7   23     -1.27      0.00
   -1    7   22      0.15      0.00
   -1    7   21      3.58      0.00
   -1    7   20     -1.68      0.00
   -1    7   19      1.90      0.00
   -1    7   18     -0.45      0.00
   -1    7   17      1.58      0.00
   -1    7   16      1.61      0.00
   -1    7   15     -2.97      0.00
   -1    7   14     -3.14      0.00
   -1    7   13     -2.91      0.00
   -1    7   12      1.64      0.00
   -1    7   11     12.10      0.00
   -1    7   10      3.93      0.00
   -1    7    9     -1.91      0.00
   -1    7    8      1.52      0.00
   -1    7    7     -8.54      0.00
   -1    7    6      0.60      0.00
   -1    7    5    -20.08      0.00
   -1    7    4      7.91      0.00
   -1    7    3     19.50      0.00
   -1    7    2      6.26      0.00
   -1    7    1    -11.35      0.00
   -1    7    0    -16.18      0.00
    1   -7    1    -18.14      0.00
    1   -7    2     16.98      0.00
    1   -7    3     11.19      0.00
    1   -7    4      0.97      0.00
    1   -7    5     -5.06      0.00
    1   -7    6     -0.33      0.00
    1   -7    7    -12.50      0.00
    1   -7    8      6.80      0.00
    1   -7    9     -8.33      0.00
    1   -7   10      7.83      0.00
    1   -7   11     -0.71      0.00
    1   -7   12     -0.14      0.00
    1   -7   13      0.36      0.00
    1   -7   14      0.12      0.00
    1   -7   15     -2.54      0.00
    1   -7   16      1.83      0.00
    1   -7   17      0.22      0.00
    1   -7   18      2.66      0.00
    1   -7   19     -1.18      0.00
    1   -7   20      3.31      0.00
    1   -7   21     -3.19      0.00
    1   -7   22      2.36      0.00
    1   -7   23     -2.29      0.00
    1   -7   24      0.56      0.00
   -1    6   25     -0.91      0.00
   -1    6   24     -0.62      0.00
   -1    6   23     -3.63      0.00
   -1    6   22     -1.06      0.00
   -1    6   21      4.63      0.00
   -1    6   20     -1.33      0.00
   -1    6   19      2.06      0.00
   -1    6   18     -0.30      0.00
   -1    6   17      2.46      0.00
   -1    6   16      1.81      0.00
   -1    6   15     -4.16      0.00
   -1    6   14     -5.68      0.00
   -1    6   13     -1.83      0.00
   -1    6   12      1.21      0.00
   -1    6   11      9.77      0.00
   -1    6   10      4.72      0.00
   -1    6    9     -4.31      0.00
   -1    6    8      2.82      0.00
   -1    6    7     -7.42      0.00
   -1    6    6      3.00      0.00
   -1    6    5    -14.05      0.00
   -1    6    4      7.00      0.00
   -1    6    3     30.66      0.00
   -1    6    2     13.02      0.00
   -1    6    1    -18.22      0.00
   -1    6    0    -11.24      0.00
    1   -6    1    -24.43      0.00
    1   -6    2     18.09      0.00
    1   -6    3     15.38      0.00
    1   -6    4      0.68      0.00
    1   -6    5     -8.21      0.00
    1   -6    6     -4.78      0.00
    1   -6    7    -13.16      0.00
    1   -6    8      6.01      0.00
    1   -6    9     -8.56      0.00
    1   -6   10      5.02      0.00
    1   -6   11     -2.98      0.00
    1   -6   12      1.05      0.00
    1   -6   13     -0.23      0.00
    1   -6   14      0.04      0.00
    1   -6   15     -2.55      0.00
    1   -6   16      0.27      0.00
    1   -6   17      0.81      0.00
    1   -6   18      1.67      0.00
    1   -6   19     -2.25      0.00
    1   -6   20      2.60      0.00
    1   -6   21     -2.15      0.00
    1   -6   22      1.40      0.00
    1   -6   23     -2.24      0.00
    1   -6   24      0.57      0.00
    1   -6   25     -1.43      0.00
   -1    5   26      1.56      0.00
   -1    5   25     -1.15      0.00
   -1    5   24     -0.24      0.00
   -1    5   23     -1.83      0.00
   -1    5   22     -0.23      0.00
   -1    5   21      4.14      0.00
   -1    5   20      0.53      0.00
   -1    5   19      0.39      0.00
   -1    5   18     -0.63      0.00
   -1    5   17      1.59      0.00
   -1    5   16      1.73      0.00
   -1    5   15     -3.51      0.00
   -1    5   14     -6.38      0.00
   -1    5   13     -0.79      0.00
   -1    5   12      3.86      0.00
   -1    5   11      8.27      0.00
   -1    5   10      4.47      0.00
   -1    5    9     -6.98      0.00
   -1    5    8     -0.75      0.00
   -1    5    7     -8.16      0.00
   -1    5    6     -4.50      0.00
   -1    5    5    -10.00      0.00
   -1    5    4     -1.43      0.00
   -1    5    3     31.54      0.00
   -1    5    2     23.52      0.00
   -1    5    1    -30.52      0.00
   -1    5    0     -9.10      0.00
    1   -5    1    -28.73      0.00
    1   -5    2     18.08      0.00
    1   -5    3     30.33      0.00
    1   -5    4      0.37      0.00
    1   -5    5     -5.24      0.00
    1   -5    6     -8.13      0.00
    1   -5    7     -7.82      0.00
    1   -5    8      8.13      0.00
    1   -5    9     -4.91      0.00
    1   -5   10      5.97      0.00
    1   -5   11     -3.73      0.00
    1   -5   12      2.64      0.00
    1   -5   13     -0.17      0.00
    1   -5   14     -0.84      0.00
    1   -5   15     -3.59      0.00
    1   -5   16      1.25      0.00
    1   -5   17      2.13      0.00
    1   -5   18      1.02      0.00
    1   -5   19     -1.93      0.00
    1   -5   20      1.94      0.00
    1   -5   21     -1.84      0.00
    1   -5   22      1.45      0.00
    1   -5   23     -1.91      0.00
    1   -5   24      1.94      0.00
    1   -5   25     -1.11      0.00
   -1    4   26      0.03      0.00
   -1    4   25     -1.61      0.00
   -1    4   24     -0.99      0.00
   -1    4   23     -0.51      0.00
   -1    4   22      0.40      0.00
   -1    4   21      1.82      0.00
   -1    4   20      3.42      0.00
   -1    4   19      0.89      0.00
   -1    4   18     -1.30      0.00
   -1    4   17      2.71      0.00
   -1    4   16      2.54      0.00
   -1    4   15     -2.89      0.00
   -1    4   14     -5.55      0.00
   -1    4   13     -1.62      0.00
   -1    4   12      7.70      0.00
   -1    4   11      7.86      0.00
   -1    4   10      5.13      0.00
   -1    4    9     -3.58      0.00
   -1    4    8     -1.78      0.00
   -1    4    7      0.40      0.00
   -1    4    6     -5.77      0.00
   -1    4    5     -0.04      0.00
   -1    4    4     -3.85      0.00
   -1    4    3     26.43      0.00
   -1    4    2     39.79      0.00
   -1    4    1    -52.20      0.00
   -1    4    0    -22.38      0.00
    1   -4    1    -36.61      0.00
    1   -4    2      6.98      0.00
    1   -4    3     51.57      0.00
    1   -4    4     -9.42      0.00
    1   -4    5     -1.15      0.00
    1   -4    6    -15.66      0.00
    1   -4    7     -6.15      0.00
    1   -4    8      7.13      0.00
    1   -4    9     -2.57      0.00
    1   -4   10      5.47      0.00
    1   -4   11     -2.26      0.00
    1   -4   12      3.42      0.00
    1   -4   13      2.03      0.00
    1   -4   14     -0.17      0.00
    1   -4   15     -3.89      0.00
    1   -4   16      2.50      0.00
    1   -4   17      2.89      0.00
    1   -4   18      0.20      0.00
    1   -4   19     -2.57      0.00
    1   -4   20      2.77      0.00
    1   -4   21     -2.72      0.00
    1   -4   22      1.30      0.00
    1   -4   23     -1.03      0.00
    1   -4   24      0.93      0.00
    1   -4   25     -1.88      0.00
    1   -4   26      2.32      0.00
   -1    3   26     -1.50      0.00
   -1    3   25     -0.48      0.00
   -1    3   24      0.40      0.00
   -1    3   23      0.64      0.00
   -1    3   22      1.74      0.00
   -1    3   21      0.46      0.00
   -1    3   20      1.97      0.00
   -1    3   19      1.50      0.00
   -1    3   18     -3.73      0.00
   -1    3   17      1.69      0.00
   -1    3   16      1.78      0.00
   -1    3   15     -4.48      0.00
   -1    3   14     -4.95      0.00
   -1    3   13     -4.77      0.00
   -1    3   12      8.10      0.00
   -1    3   11      5.65      0.00
   -1    3   10      0.05      0.00
   -1    3    9     -3.15      0.00
   -1    3    8    -10.94      0.00
   -1    3    7      3.21      0.00
   -1    3    6     -8.62      0.00
   -1    3    5      4.63      0.00
   -1    3    4     -0.38      0.00
   -1    3    3     26.14      0.00
   -1    3    2     68.86      0.00
   -1    3    1    -63.23      0.00
   -1    3    0    -40.04      0.00
    1   -3    1    -21.04      0.00
    1   -3    3     84.99      0.00
    1   -3    4    -26.86      0.00
    1   -3    5     -3.01      0.00
    1   -3    6    -24.91      0.00
    1   -3    7     -9.56      0.00
    1   -3    8      6.63      0.00
    1   -3    9      0.34      0.00
    1   -3   10      1.79      0.00
    1   -3   11     -1.39      0.00
    1   -3   12      0.13      0.00
    1   -3   13      2.28      0.00
    1   -3   14     -1.76      0.00
    1   -3   15     -3.44      0.00
    1   -3   16      3.13      0.00
    1   -3   17      2.56      0.00
    1   -3   18      1.25      0.00
    1   -3   19     -4.16      0.00
    1   -3   20      2.88      0.00
    1   -3   21     -2.14      0.00
    1   -3   22      0.57      0.00
    1   -3   23      1.24      0.00
    1   -3   24      1.07      0.00
    1   -3   25     -1.78      0.00
    1   -3   26      2.45      0.00
   -1    2   26     -2.44      0.00
   -1    2   25     -1.10      0.00
   -1    2   24      0.69      0.00
   -1    2   23      1.25      0.00
   -1    2   22      2.16      0.00
   -1    2   21      0.45      0.00
   -1    2   20     -0.31      0.00
   -1    2   19      3.14      0.00
   -1    2   18     -1.08      0.00
   -1    2   17      1.31      0.00
   -1    2   16      3.54      0.00
   -1    2   15     -2.25      0.00
   -1    2   14     -1.25      0.00
   -1    2   13     -4.69      0.00
   -1    2   12      9.34      0.00
   -1    2   11     10.05      0.00
   -1    2   10     -1.90      0.00
   -1    2    9      2.90      0.00
   -1    2    8    -13.71      0.00
   -1    2    7      6.37      0.00
   -1    2    6    -11.01      0.00
   -1    2    5      0.66      0.00
   -1    2    4     -1.43      0.00
   -1    2    3     12.95      0.00
   -1    2    2     78.53      0.00
   -1    2    1    -65.05      0.00
   -1    2    0    -78.20      0.00
    1   -2    1     27.64      0.00
    1   -2    2    -44.16      0.00
    1   -2    3    136.94      0.00
    1   -2    4    -18.20      0.00
    1   -2    5     -4.45      0.00
    1   -2    6    -19.90      0.00
    1   -2    7     -5.36      0.00
    1   -2    8     11.51      0.00
    1   -2    9      4.89      0.00
    1   -2   10     -0.18      0.00
    1   -2   11      1.57      0.00
    1   -2   12     -1.23      0.00
    1   -2   13      2.69      0.00
    1   -2   14     -3.42      0.00
    1   -2   15     -2.99      0.00
    1   -2   16      3.56      0.00
    1   -2   17      1.29      0.00
    1   -2   18      2.05      0.00
    1   -2   19     -3.09      0.00
    1   -2   20      1.79      0.00
    1   -2   21     -0.09      0.00
    1   -2   22      0.56      0.00
    1   -2   23      1.49      0.00
    1   -2   24      1.85      0.00
    1   -2   25     -1.95      0.00
    1   -2   26      0.98      0.00
   -1    1   26     -1.39      0.00
   -1    1   25      0.21      0.00
   -1    1   24      1.53      0.00
   -1    1   23      3.97      0.00
   -1    1   22      2.69      0.00
   -1    1   21     -1.19      0.00
   -1    1   20     -1.30      0.00
   -1    1   19      1.14      0.00
   -1    1   18     -0.09      0.00
   -1    1   17     -2.72      0.00
   -1    1   16      1.75      0.00
   -1    1   15     -3.18      0.00
   -1    1   14     -1.49      0.00
   -1    1   13     -6.44      0.00
   -1    1   12      5.32      0.00
   -1    1   11     11.85      0.00
   -1    1   10     -7.95      0.00
   -1    1    9      4.43      0.00
   -1    1    8    -14.17      0.00
   -1    1    7      7.00      0.00
   -1    1    6     -5.78      0.00
   -1    1    5      3.68      0.00
   -1    1    4     10.02      0.00
   -1    1    3      3.58      0.00
   -1    1    2     68.45      0.00
   -1    1    0   -147.25      0.00
    1   -1    2    -80.33      0.00
    1   -1    3    134.75      0.00
    1   -1    4    -16.13      0.00
    1   -1    5    -37.23      0.00
    1   -1    6    -22.86      0.00
    1   -1    7     -2.01      0.00
    1   -1    8     12.30      0.00
    1   -1    9      5.09      0.00
    1   -1   10     -0.10      0.00
    1   -1   11      4.11      0.00
    1   -1   12     -0.54      0.00
    1   -1   13      1.60      0.00
    1   -1   14     -2.71      0.00
    1   -1   15     -1.82      0.00
    1   -1   16      3.46      0.00
    1   -1   17      1.23      0.00
    1   -1   18     -0.88      0.00
    1   -1   19     -1.50      0.00
    1   -1   20     -0.49      0.00
    1   -1   21     -0.78      0.00
    1   -1   22      1.38      0.00
    1   -1   23      1.10      0.00
    1   -1   24      2.23      0.00
    1   -1   25     -0.86      0.00
    1   -1   26     -0.15      0.00
   -1    0   26     -3.25      0.00
   -1    0   25      0.51      0.00
   -1    0   24      0.03      0.00
   -1    0   23      3.37      0.00
   -1    0   22      2.38      0.00
   -1    0   21     -3.30      0.00
   -1    0   20      0.58      0.00
   -1    0   19      1.15      0.00
   -1    0   18      2.44      0.00
   -1    0   17     -1.42      0.00
   -1    0   16      3.82      0.00
   -1    0   15     -2.31      0.00
   -1    0   14      0.24      0.00
   -1    0   13     -3.58      0.00
   -1    0   12      3.76      0.00
   -1    0   11     14.69      0.00
   -1    0   10     -8.38      0.00
   -1    0    9      4.40      0.00
   -1    0    8    -13.33      0.00
   -1    0    7     -1.14      0.00
   -1    0    6     -1.07      0.00
   -1    0    5      2.02      0.00
   -1    0    4     14.66      0.00
   -1    0    3      6.32      0.00
   -1    0    2     64.14      0.00
   -1    0    1     -1.04      0.00
    1    0    0   -156.81      0.00
    1    0    1     78.21      0.00
    1    0    2    -30.80      0.00
    1    0    3    123.83      0.00
    1    0    4     15.91      0.00
    1    0    5    -53.81      0.00
    1    0    6    -18.00      0.00
    1    0    7      2.27      0.00
    1    0    8      8.35      0.00
    1    0    9      0.53      0.00
    1    0   10     -0.59      0.00
    1    0   11      2.32      0.00
    1    0   12     -0.35      0.00
    1    0   13     -2.03      0.00
    1    0   14     -1.93      0.00
    1    0   15      0.22      0.00
    1    0   16      3.41      0.00
    1    0   17      4.93      0.00
    1    0   18     -1.28      0.00
    1    0   19      2.00      0.00
    1    0   20      0.85      0.00
    1    0   21     -0.89      0.00
    1    0   22      1.35      0.00
    1    0   23      1.70      0.00
    1    0   24      0.05      0.00
    1    0   25     -1.12      0.00
    1    0   26     -2.11      0.00
   -1   -1   26     -2.03      0.00
   -1   -1   25      2.95      0.00
   -1   -1   24      1.38      0.00
   -1   -1   23      2.35      0.00
   -1   -1   22      2.79      0.00
   -1   -1   21     -3.75      0.00
   -1   -1   20      0.06      0.00
   -1   -1   19     -0.70      0.00
   -1   -1   18      0.79      0.00
   -1   -1   17     -1.57      0.00
   -1   -1   16      2.50      0.00
   -1   -1   15     -4.09      0.00
   -1   -1   14     -0.38      0.00
   -1   -1   13     -2.85      0.00
   -1   -1   12      1.59      0.00
   -1   -1   11     11.82      0.00
   -1   -1   10     -5.78      0.00
   -1   -1    9     -0.69      0.00
   -1   -1    8     -8.22      0.00
   -1   -1    7     -5.50      0.00
   -1   -1    6      4.89      0.00
   -1   -1    5     -0.13      0.00
   -1   -1    4     -2.45      0.00
   -1   -1    3     -6.83      0.00
   -1   -1    2     35.64      0.00
    1    1    0   -157.78      0.00
    1    1    1     30.23      0.00
    1    1    2     13.11      0.00
    1    1    3     68.83      0.00
    1    1    4     32.13      0.00
    1    1    5    -57.71      0.00
    1    1    6     -9.82      0.00
    1    1    7      7.90      0.00
    1    1    8     10.99      0.00
    1    1    9      2.66      0.00
    1    1   10      3.30      0.00
    1    1   11      0.07      0.00
    1    1   12      1.19      0.00
    1    1   13     -5.42      0.00
    1    1   14     -3.76      0.00
    1    1   15     -1.28      0.00
    1    1   16      0.73      0.00
    1    1   17      3.65      0.00
    1    1   18     -3.54      0.00
    1    1   19      1.57      0.00
    1    1   20      0.44      0.00
    1    1   21     -0.37      0.00
    1    1   22      0.29      0.00
    1    1   23      4.11      0.00
    1    1   24      0.10      0.00
    1    1   25      0.24      0.00
    1    1   26     -0.99      0.00
   -1   -2   26     -1.60      0.00
   -1   -2   25      1.53      0.00
   -1   -2   24      0.43      0.00
   -1   -2   23     -0.43      0.00
   -1   -2   22      2.51      0.00
   -1   -2   21     -2.79      0.00
   -1   -2   20      0.56      0.00
   -1   -2   19      0.44      0.00
   -1   -2   18      0.85      0.00
   -1   -2   17      1.22      0.00
   -1   -2   16      1.87      0.00
   -1   -2   15     -3.78      0.00
   -1   -2   14      0.63      0.00
   -1   -2   13     -1.97      0.00
   -1   -2   12      4.54      0.00
   -1   -2   11      8.28      0.00
   -1   -2   10     -0.02      0.00
   -1   -2    9     -9.62      0.00
   -1   -2    8     -2.92      0.00
   -1   -2    7     -2.47      0.00
   -1   -2    6      5.25      0.00
   -1   -2    5     10.21      0.00
   -1   -2    4      2.50      0.00
   -1   -2    3      2.53      0.00
   -1   -2    2     53.03      0.00
   -1   -2    1    -23.09      0.00
    1    2    0    -94.19      0.00
    1    2    1      3.78      0.00
    1    2    2     54.61      0.00
    1    2    3     25.72      0.00
    1    2    4     36.40      0.00
    1    2    5    -57.06      0.00
    1    2    6    -17.25      0.00
    1    2    7      2.06      0.00
    1    2    8      9.08      0.00
    1    2    9      1.22      0.00
    1    2   10      7.11      0.00
    1    2   11     -1.30      0.00
    1    2   12      5.96      0.00
    1    2   13     -3.99      0.00
    1    2   14     -0.63      0.00
    1    2   15      0.56      0.00
    1    2   16      4.22      0.00
    1    2   17      5.25      0.00
    1    2   18     -1.98      0.00
    1    2   19      2.42      0.00
    1    2   20      0.17      0.00
    1    2   21     -0.89      0.00
    1    2   22     -1.03      0.00
    1    2   23      2.90      0.00
    1    2   24     -2.18      0.00
    1    2   25     -1.48      0.00
    1    2   26     -1.87      0.00
   -1   -3   26      0.61      0.00
   -1   -3   25      1.97      0.00
   -1   -3   24      0.94      0.00
   -1   -3   23     -1.74      0.00
   -1   -3   22      3.54      0.00
   -1   -3   21     -2.49      0.00
   -1   -3   20     -0.34      0.00
   -1   -3   19      1.33      0.00
   -1   -3   18     -1.44      0.00
   -1   -3   17      2.31      0.00
   -1   -3   16      0.73      0.00
   -1   -3   15     -4.47      0.00
   -1   -3   14     -0.28      0.00
   -1   -3   13     -3.22      0.00
   -1   -3   12      5.75      0.00
   -1   -3   11      2.40      0.00
   -1   -3   10      3.63      0.00
   -1   -3    9    -14.45      0.00
   -1   -3    8     -0.86      0.00
   -1   -3    7      3.27      0.00
   -1   -3    6     -6.59      0.00
   -1   -3    5      4.66      0.00
   -1   -3    4      0.08      0.00
   -1   -3    3    -19.17      0.00
   -1   -3    2     42.56      0.00
   -1   -3    1    -38.40      0.00
    1    3    0    -51.82      0.00
    1    3    1    -15.29      0.00
    1    3    2     67.31      0.00
    1    3    3     13.54      0.00
    1    3    4     40.50      0.00
    1    3    5    -35.97      0.00
    1    3    6    -20.63      0.00
    1    3    7      2.50      0.00
    1    3    8     10.75      0.00
    1    3    9     -4.07      0.00
    1    3   10      7.14      0.00
    1    3   11     -6.90      0.00
    1    3   12      3.67      0.00
    1    3   13     -8.57      0.00
    1    3   14     -2.08      0.00
    1    3   15     -2.15      0.00
    1    3   16      3.24      0.00
    1    3   17      4.76      0.00
    1    3   18     -1.11      0.00
    1    3   19      0.96      0.00
    1    3   20      1.13      0.00
    1    3   21     -0.69      0.00
    1    3   22      0.76      0.00
    1    3   23      3.08      0.00
    1    3   24     -2.36      0.00
    1    3   25     -0.58      0.00
    1    3   26      0.32      0.00
   -1   -4   25      0.70      0.00
   -1   -4   24     -0.09      0.00
   -1   -4   23     -4.31      0.00
   -1   -4   22      3.70      0.00
   -1   -4   21     -1.09      0.00
   -1   -4   20     -1.84      0.00
   -1   -4   19      3.31      0.00
   -1   -4   18     -2.05      0.00
   -1   -4   17      2.16      0.00
   -1   -4   16      1.04      0.00
   -1   -4   15     -3.24      0.00
   -1   -4   14     -0.64      0.00
   -1   -4   13     -1.13      0.00
   -1   -4   12      5.75      0.00
   -1   -4   11     -0.32      0.00
   -1   -4   10      3.44      0.00
   -1   -4    9    -12.64      0.00
   -1   -4    8     -5.69      0.00
   -1   -4    7      8.15      0.00
   -1   -4    6     -7.94      0.00
   -1   -4    5      4.92      0.00
   -1   -4    4     11.17      0.00
   -1   -4    3    -22.23      0.00
   -1   -4    2     34.07      0.00
   -1   -4    1    -30.06      0.00
    1    4    0    -27.59      0.00
    1    4    1    -28.77      0.00
    1    4    2     51.78      0.00
    1    4    3      8.77      0.00
    1    4    4     21.10      0.00
    1    4    5    -19.43      0.00
    1    4    6    -25.73      0.00
    1    4    7      1.80      0.00
    1    4    8     17.48      0.00
    1    4    9     -1.65      0.00
    1    4   10     12.47      0.00
    1    4   11     -3.58      0.00
    1    4   12      5.84      0.00
    1    4   13     -7.74      0.00
    1    4   14     -0.87      0.00
    1    4   15     -1.31      0.00
    1    4   16      2.83      0.00
    1    4   17      4.45      0.00
    1    4   18      0.48      0.00
    1    4   19     -1.92      0.00
    1    4   20      1.50      0.00
    1    4   21      0.40      0.00
    1    4   22     -0.57      0.00
    1    4   23      1.20      0.00
    1    4   24     -3.26      0.00
    1    4   25     -1.30      0.00
    1    4   26      2.09      0.00
   -1   -5   25      0.91      0.00
   -1   -5   24      1.31      0.00
   -1   -5   23     -3.38      0.00
   -1   -5   22      2.80      0.00
   -1   -5   21      1.16      0.00
   -1   -5   20     -3.45      0.00
   -1   -5   19      2.88      0.00
   -1   -5   18     -1.49      0.00
   -1   -5   17      0.80      0.00
   -1   -5   16      0.29      0.00
   -1   -5   15     -1.68      0.00
   -1   -5   14     -2.45      0.00
   -1   -5   13     -0.73      0.00
   -1   -5   12      3.06      0.00
   -1   -5   11      1.92      0.00
   -1   -5   10      2.52      0.00
   -1   -5    9     -4.29      0.00
   -1   -5    8    -10.78      0.00
   -1   -5    7     10.37      0.00
   -1   -5    6     -5.27      0.00
   -1   -5    5      3.25      0.00
   -1   -5    4      9.39      0.00
   -1   -5    3    -18.66      0.00
   -1   -5    2     24.55      0.00
   -1   -5    1    -19.23      0.00
    1    5    0     -8.49      0.00
    1    5    1    -23.61      0.00
    1    5    2     38.01      0.00
    1    5    3     18.28      0.00
    1    5    4      4.88      0.00
    1    5    5     -7.67      0.00
    1    5    6    -28.59      0.00
    1    5    7     -6.71      0.00
    1    5    8     15.27      0.00
    1    5    9     -1.94      0.00
    1    5   10      8.26      0.00
    1    5   11     -3.12      0.00
    1    5   12      4.38      0.00
    1    5   13     -7.25      0.00
    1    5   14     -0.58      0.00
    1    5   15      0.70      0.00
    1    5   16      4.12      0.00
    1    5   17      2.89      0.00
    1    5   18      0.49      0.00
    1    5   19     -2.61      0.00
    1    5   20      0.55      0.00
    1    5   21      2.62      0.00
    1    5   22     -1.61      0.00
    1    5   23      0.95      0.00
    1    5   24     -0.60      0.00
    1    5   25     -0.92      0.00
    1    5   26      2.63      0.00
   -1   -6   25     -1.31      0.00
   -1   -6   24      0.72      0.00
   -1   -6   23     -1.43      0.00
   -1   -6   22      0.85      0.00
   -1   -6   21      2.46      0.00
   -1   -6   20     -2.65      0.00
   -1   -6   19      1.66      0.00
   -1   -6   18     -1.51      0.00
   -1   -6   17      0.69      0.00
   -1   -6   16     -0.09      0.00
   -1   -6   15     -1.03      0.00
   -1   -6   14     -2.30      0.00
   -1   -6   13     -1.54      0.00
   -1   -6   12      0.27      0.00
   -1   -6   11      3.59      0.00
   -1   -6   10     -2.01      0.00
   -1   -6    9     -1.30      0.00
   -1   -6    8    -16.78      0.00
   -1   -6    7      9.79      0.00
   -1   -6    6     -3.47      0.00
   -1   -6    5      5.74      0.00
   -1   -6    4      5.67      0.00
   -1   -6    3    -12.64      0.00
   -1   -6    2     17.20      0.00
   -1   -6    1    -16.48      0.00
    1    6    0     -2.35      0.00
    1    6    1    -15.19      0.00
    1    6    2     20.74      0.00
    1    6    3     22.93      0.00
    1    6    4     -0.11      0.00
    1    6    5     -0.03      0.00
    1    6    6    -23.55      0.00
    1    6    7     -6.62      0.00
    1    6    8     15.22      0.00
    1    6    9      3.90      0.00
    1    6   10      4.80      0.00
    1    6   11     -2.56      0.00
    1    6   12      0.74      0.00
    1    6   13     -9.07      0.00
    1    6   14     -2.59      0.00
    1    6   15      0.64      0.00
    1    6   16      4.35      0.00
    1    6   17      1.68      0.00
    1    6   18     -0.24      0.00
    1    6   19      0.28      0.00
    1    6   20     -0.11      0.00
    1    6   21      1.70      0.00
    1    6   22     -2.33      0.00
    1    6   23     -0.70      0.00
    1    6   24     -0.31      0.00
    1    6   25     -1.49      0.00
    1    6   26      1.06      0.00
   -1   -7   24      0.85      0.00
   -1   -7   23      0.27      0.00
   -1   -7   22     -1.17      0.00
   -1   -7   21      1.83      0.00
   -1   -7   20     -2.80      0.00
   -1   -7   19      1.36      0.00
   -1   -7   18     -2.00      0.00
   -1   -7   17      1.91      0.00
   -1   -7   16      1.49      0.00
   -1   -7   15     -2.24      0.00
   -1   -7   14     -0.87      0.00
   -1   -7   13     -1.37      0.00
   -1   -7   12      0.34      0.00
   -1   -7   11      4.77      0.00
   -1   -7   10     -2.24      0.00
   -1   -7    9      1.54      0.00
   -1   -7    8    -17.75      0.00
   -1   -7    7      8.79      0.00
   -1   -7    6     -3.58      0.00
   -1   -7    5      6.77      0.00
   -1   -7    4      2.12      0.00
   -1   -7    3    -10.13      0.00
   -1   -7    2      8.32      0.00
   -1   -7    1    -12.09      0.00
    1    7    0     -2.33      0.00
    1    7    1     -8.45      0.00
    1    7    2      8.40      0.00
    1    7    3     19.60      0.00
    1    7    4     -2.34      0.00
    1    7    5     -0.25      0.00
    1    7    6    -22.08      0.00
    1    7    7     -6.32      0.00
    1    7    8     12.72      0.00
    1    7    9      9.65      0.00
    1    7   10      5.16      0.00
    1    7   11      0.64      0.00
    1    7   12      1.39      0.00
    1    7   13     -5.29      0.00
    1    7   14     -1.38      0.00
    1    7   15      1.98      0.00
    1    7   16      2.80      0.00
    1    7   17      0.66      0.00
    1    7   18     -2.51      0.00
    1    7   19      1.26      0.00
    1    7   20      0.16      0.00
    1    7   21      1.21      0.00
    1    7   22      0.24      0.00
    1    7   23      1.53      0.00
    1    7   24      1.36      0.00
    1    7   25      0.35      0.00
    1    7   26      1.08      0.00
   -1   -8   24      1.42      0.00
   -1   -8   23      2.53      0.00
   -1   -8   22     -1.86      0.00
   -1   -8   21      2.62      0.00
   -1   -8   20     -4.36      0.00
   -1   -8   19      0.41      0.00
   -1   -8   18     -3.04      0.00
   -1   -8   17      0.42      0.00
   -1   -8   16      1.12      0.00
   -1   -8   15     -3.64      0.00
   -1   -8   14     -0.12      0.00
   -1   -8   13     -0.77      0.00
   -1   -8   12      1.01      0.00
   -1   -8   11      3.49      0.00
   -1   -8   10     -1.81      0.00
   -1   -8    9      3.55      0.00
   -1   -8    8    -14.97      0.00
   -1   -8    7      9.20      0.00
   -1   -8    6      0.10      0.00
   -1   -8    5     10.60      0.00
   -1   -8    4      3.54      0.00
   -1   -8    3     -4.63      0.00
   -1   -8    2      2.62      0.00
   -1   -8    1     -4.98      0.00
    1    8    0      0.13      0.00
    1    8    1     -6.05      0.00
    1    8    2      4.26      0.00
    1    8    3     16.50      0.00
    1    8    4     -2.51      0.00
    1    8    5     -0.95      0.00
    1    8    6    -19.27      0.00
    1    8    7     -7.14      0.00
    1    8    8      8.50      0.00
    1    8    9     10.17      0.00
    1    8   10      1.31      0.00
    1    8   11     -2.78      0.00
    1    8   12     -2.75      0.00
    1    8   13     -4.22      0.00
    1    8   14     -2.77      0.00
    1    8   15      2.71      0.00
    1    8   16      2.89      0.00
    1    8   17      2.33      0.00
    1    8   18     -2.95      0.00
    1    8   19      1.75      0.00
    1    8   20     -1.24      0.00
    1    8   21     -0.08      0.00
    1    8   22     -1.62      0.00
    1    8   23      1.00      0.00
    1    8   24      0.38      0.00
    1    8   25     -0.32      0.00
   -1   -9   23      3.35      0.00
   -1   -9   22     -3.36      0.00
   -1   -9   21      3.01      0.00
   -1   -9   20     -2.80      0.00
   -1   -9   19      1.17      0.00
   -1   -9   18     -0.25      0.00
   -1   -9   17      1.57      0.00
   -1   -9   16      1.14      0.00
   -1   -9   15     -2.75      0.00
   -1   -9   14      0.35      0.00
   -1   -9   13     -1.48      0.00
   -1   -9   12      0.49      0.00
   -1   -9   11      1.55      0.00
   -1   -9   10     -3.92      0.00
   -1   -9    9      2.91      0.00
   -1   -9    8    -12.91      0.00
   -1   -9    7      5.47      0.00
   -1   -9    6     -1.22      0.00
   -1   -9    5      8.69      0.00
   -1   -9    4      1.72      0.00
   -1   -9    3     -3.95      0.00
   -1   -9    2     -1.99      0.00
   -1   -9    1     -2.74      0.00
    1    9    0      4.40      0.00
    1    9    1     -6.54      0.00
    1    9    2      3.18      0.00
    1    9    3     14.57      0.00
    1    9    4     -0.64      0.00
    1    9    5     -2.40      0.00
    1    9    6    -14.09      0.00
    1    9    7     -5.50      0.00
    1    9    8      7.37      0.00
    1    9    9     13.14      0.00
    1    9   10      2.63      0.00
    1    9   11     -1.49      0.00
    1    9   12     -2.04      0.00
    1    9   13     -1.75      0.00
    1    9   14     -2.67      0.00
    1    9   15      1.03      0.00
    1    9   16      1.99      0.00
    1    9   17      1.96      0.00
    1    9   18     -4.52      0.00
    1    9   19      3.76      0.00
    1    9   20     -1.45      0.00
    1    9   21      1.52      0.00
    1    9   22     -0.83      0.00
    1    9   23      2.83      0.00
    1    9   24      0.91      0.00
    1    9   25      0.14      0.00
   -1  -10   23      3.64      0.00
   -1  -10   22     -3.70      0.00
   -1  -10   21     -0.97      0.00
   -1  -10   20     -1.95      0.00
   -1  -10   19     -1.83      0.00
   -1  -10   18     -1.85      0.00
   -1  -10   17      0.81      0.00
   -1  -10   16      0.98      0.00
   -1  -10   15     -2.14      0.00
   -1  -10   14      2.03      0.00
   -1  -10   13     -0.08      0.00
   -1  -10   12      1.49      0.00
   -1  -10   11      1.92      0.00
   -1  -10   10     -3.23      0.00
   -1  -10    9      3.21      0.00
   -1  -10    8     -6.89      0.00
   -1  -10    7      2.28      0.00
   -1  -10    6     -0.84      0.00
   -1  -10    5      7.06      0.00
   -1  -10    4      1.56      0.00
   -1  -10    3     -4.09      0.00
   -1  -10    2     -4.71      0.00
   -1  -10    1     -3.40      0.00
    1   10    0      6.30      0.00
    1   10    1     -8.61      0.00
    1   10    2      1.24      0.00
    1   10    3     11.38      0.00
    1   10    4      1.82      0.00
    1   10    5     -3.76      0.00
    1   10    6     -9.75      0.00
    1   10    7     -3.17      0.00
    1   10    8      3.56      0.00
    1   10    9     11.04      0.00
    1   10   10      1.28      0.00
    1   10   11     -3.95      0.00
    1   10   12     -3.23      0.00
    1   10   13     -1.51      0.00
    1   10   14      0.09      0.00
    1   10   15     -0.13      0.00
    1   10   16      2.75      0.00
    1   10   17      3.16      0.00
    1   10   18     -4.70      0.00
    1   10   19      4.12      0.00
    1   10   20     -1.59      0.00
    1   10   21      0.49      0.00
    1   10   22      0.18      0.00
    1   10   23      3.60      0.00
    1   10   24     -0.38      0.00
   -1  -11   22     -0.19      0.00
   -1  -11   21     -2.11      0.00
   -1  -11   20      2.57      0.00
   -1  -11   19     -0.58      0.00
   -1  -11   18     -1.40      0.00
   -1  -11   17      0.86      0.00
   -1  -11   16      1.51      0.00
   -1  -11   15     -3.08      0.00
   -1  -11   14      0.37      0.00
   -1  -11   13     -0.25      0.00
   -1  -11   12      0.81      0.00
   -1  -11   11     -0.40      0.00
   -1  -11   10      0.02      0.00
   -1  -11    9      1.97      0.00
   -1  -11    8     -0.50      0.00
   -1  -11    7     -1.10      0.00
   -1  -11    6      2.08      0.00
   -1  -11    5      7.22      0.00
   -1  -11    4      1.50      0.00
   -1  -11    3     -1.09      0.00
   -1  -11    2     -3.96      0.00
   -1  -11    1     -3.05      0.00
    1   11    0      7.95      0.00
    1   11    1     -8.39      0.00
    1   11    2     -1.00      0.00
    1   11    3      6.21      0.00
    1   11    4      1.18      0.00
    1   11    5     -5.56      0.00
    1   11    6     -8.11      0.00
    1   11    7     -1.51      0.00
    1   11    8      1.83      0.00
    1   11    9     10.36      0.00
    1   11   10      3.47      0.00
    1   11   11     -3.59      0.00
    1   11   12     -2.01      0.00
    1   11   13     -0.80      0.00
    1   11   14      1.48      0.00
    1   11   15     -3.24      0.00
    1   11   16      1.51      0.00
    1   11   17      2.84      0.00
    1   11   18     -4.47      0.00
    1   11   19      1.22      0.00
    1   11   20     -0.69      0.00
    1   11   21     -1.16      0.00
    1   11   22      0.41      0.00
    1   11   23      2.94      0.00
    1   11   24     -1.92      0.00
   -1  -12   21     -4.21      0.00
   -1  -12   20      2.55      0.00
   -1  -12   19     -0.82      0.00
   -1  -12   18     -1.35      0.00
   -1  -12   17      1.67      0.00
   -1  -12   16      2.24      0.00
   -1  -12   15      0.15      0.00
   -1  -12   14      0.07      0.00
   -1  -12   13      0.31      0.00
   -1  -12   12      1.94      0.00
   -1  -12   11     -2.48      0.00
   -1  -12   10      2.34      0.00
   -1  -12    9     -1.88      0.00
   -1  -12    8     -0.23      0.00
   -1  -12    7     -5.30      0.00
   -1  -12    6      1.70      0.00
   -1  -12    5      5.70      0.00
   -1  -12    4     -1.51      0.00
   -1  -12    3      0.55      0.00
   -1  -12    2     -1.73      0.00
   -1  -12    1     -3.88      0.00
    1   12    0      9.62      0.00
    1   12    1     -3.86      0.00
    1   12    2      0.19      0.00
    1   12    3      5.12      0.00
    1   12    4      4.83      0.00
    1   12    5     -2.69      0.00
    1   12    6     -4.76      0.00
    1   12    7     -1.49      0.00
    1   12    8     -0.15      0.00
    1   12    9      5.96      0.00
    1   12   10      1.09      0.00
    1   12   11     -4.59      0.00
    1   12   12     -1.24      0.00
    1   12   13     -0.22      0.00
    1   12   14      2.06      0.00
    1   12   15     -2.83      0.00
    1   12   16      3.21      0.00
    1   12   17      4.13      0.00
    1   12   18     -2.62      0.00
    1   12   19      0.81      0.00
    1   12   20      1.76      0.00
    1   12   21      0.06      0.00
    1   12   22      1.09      0.00
    1   12   23      2.72      0.00
   -1  -13   21     -2.88      0.00
   -1  -13   20      2.25      0.00
   -1  -13   19     -0.38      0.00
   -1  -13   18     -3.02      0.00
   -1  -13   17      1.12      0.00
   -1  -13   16     -0.96      0.00
   -1  -13   15      0.69      0.00
   -1  -13   14     -2.32      0.00
   -1  -13   13     -2.20      0.00
   -1  -13   12      2.93      0.00
   -1  -13   11     -0.58      0.00
   -1  -13   10      3.10      0.00
   -1  -13    9     -1.73      0.00
   -1  -13    8     -0.45      0.00
   -1  -13    7     -3.48      0.00
   -1  -13    6      1.21      0.00
   -1  -13    5      4.36      0.00
   -1  -13    4     -3.15      0.00
   -1  -13    3     -1.07      0.00
   -1  -13    2     -1.77      0.00
   -1  -13    1     -6.59      0.00
    1   13    0      6.10      0.00
    1   13    1     -3.91      0.00
    1   13    2     -2.66      0.00
    1   13    3     -0.33      0.00
    1   13    4      4.40      0.00
    1   13    5     -2.43      0.00
    1   13    6     -1.80      0.00
    1   13    7     -0.25      0.00
    1   13    8      0.93      0.00
    1   13    9      5.50      0.00
    1   13   10      1.60      0.00
    1   13   11     -1.62      0.00
    1   13   12      0.29      0.00
    1   13   13     -1.73      0.00
    1   13   14      0.12      0.00
    1   13   15     -2.81      0.00
    1   13   16      1.72      0.00
    1   13   17      2.60      0.00
    1   13   18     -4.43      0.00
    1   13   19      0.46      0.00
    1   13   20      1.01      0.00
    1   13   21      0.14      0.00
    1   13   22      0.61      0.00
    1   13   23      2.16      0.00
   -1  -14   20      2.13      0.00
   -1  -14   19      2.06      0.00
   -1  -14   18     -2.69      0.00
   -1  -14   17      3.54      0.00
   -1  -14   16      1.06      0.00
   -1  -14   15      2.56      0.00
   -1  -14   14     -0.83      0.00
   -1  -14   13     -2.33      0.00
   -1  -14   12      4.74      0.00
   -1  -14   11      2.17      0.00
   -1  -14   10      0.71      0.00
   -1  -14    9     -1.63      0.00
   -1  -14    8     -1.36      0.00
   -1  -14    7     -0.09      0.00
   -1  -14    6      1.79      0.00
   -1  -14    5      5.45      0.00
   -1  -14    4     -0.40      0.00
   -1  -14    3      0.40      0.00
   -1  -14    2     -0.53      0.00
   -1  -14    1     -2.76      0.00
    1   14    0      5.58      0.00
    1   14    1     -1.67      0.00
    1   14    2     -0.35      0.00
    1   14    3     -1.02      0.00
    1   14    4      4.63      0.00
    1   14    5     -2.03      0.00
    1   14    6     -0.73      0.00
    1   14    7     -1.35      0.00
    1   14    8     -3.41      0.00
    1   14    9      3.05      0.00
    1   14   10      0.20      0.00
    1   14   11     -0.04      0.00
    1   14   12      0.80      0.00
    1   14   13     -2.21      0.00
    1   14   14      0.65      0.00
    1   14   15     -0.13      0.00
    1   14   16      1.24      0.00
    1   14   17      3.08      0.00
    1   14   18     -4.57      0.00
    1   14   19      0.92      0.00
    1   14   20      0.84      0.00
    1   14   21      0.20      0.00
    1   14   22      0.19      0.00
   -1  -15   19      1.05      0.00
   -1  -15   18     -4.56      0.00
   -1  -15   17      1.35      0.00
   -1  -15   16      0.29      0.00
   -1  -15   15     -1.67      0.00
   -1  -15   14     -1.82      0.00
   -1  -15   13     -4.43      0.00
   -1  -15   12      5.17      0.00
   -1  -15   11      1.21      0.00
   -1  -15   10     -1.84      0.00
   -1  -15    9     -2.72      0.00
   -1  -15    8     -3.12      0.00
   -1  -15    7     -0.21      0.00
   -1  -15    6     -0.33      0.00
   -1  -15    5      3.82      0.00
   -1  -15    4     -1.63      0.00
   -1  -15    3     -0.71      0.00
   -1  -15    2     -2.77      0.00
   -1  -15    1     -0.52      0.00
    1   15    0      3.39      0.00
    1   15    1     -2.49      0.00
    1   15    2      1.33      0.00
    1   15    3     -1.89      0.00
    1   15    4      4.17      0.00
    1   15    5     -0.73      0.00
    1   15    6      1.09      0.00
    1   15    7      0.79      0.00
    1   15    8     -5.34      0.00
    1   15    9      4.05      0.00
    1   15   10      0.62      0.00
    1   15   11      0.21      0.00
    1   15   12      0.10      0.00
    1   15   13     -2.57      0.00
    1   15   14      0.19      0.00
    1   15   15      0.68      0.00
    1   15   16      0.91      0.00
    1   15   17      2.99      0.00
    1   15   18     -3.44      0.00
    1   15   19      0.83      0.00
    1   15   20      2.32      0.00
    1   15   21      0.83      0.00
   -1  -16   17      2.60      0.00
   -1  -16   16      2.96      0.00
   -1  -16   15     -2.51      0.00
   -1  -16   14      1.76      0.00
   -1  -16   13     -3.24      0.00
   -1  -16   12      6.79      0.00
   -1  -16   11      0.68      0.00
   -1  -16   10     -2.21      0.00
   -1  -16    9     -1.11      0.00
   -1  -16    8     -2.92      0.00
   -1  -16    7      1.31      0.00
   -1  -16    6      1.11      0.00
   -1  -16    5      3.86      0.00
   -1  -16    4     -1.57      0.00
   -1  -16    3     -1.55      0.00
   -1  -16    2     -3.39      0.00
   -1  -16    1     -0.09      0.00
    1   16    0      3.07      0.00
    1   16    1     -2.99      0.00
    1   16    2      4.40      0.00
    1   16    3     -2.45      0.00
    1   16    4      3.89      0.00
    1   16    5      0.17      0.00
    1   16    6      0.41      0.00
    1   16    7      1.53      0.00
    1   16    8     -5.82      0.00
    1   16    9      3.32      0.00
    1   16   10      1.09      0.00
    1   16   11     -0.59      0.00
    1   16   12      0.26      0.00
    1   16   13     -2.34      0.00
    1   16   14     -0.20      0.00
    1   16   15     -0.12      0.00
    1   16   16      0.61      0.00
    1   16   17      0.80      0.00
    1   16   18     -3.53      0.00
    1   16   19     -0.07      0.00
    1   16   20      2.38      0.00
   -1  -17   16      2.04      0.00
   -1  -17   15     -4.94      0.00
   -1  -17   14      2.62      0.00
   -1  -17   13     -1.92      0.00
   -1  -17   12      4.64      0.00
   -1  -17   11      1.53      0.00
   -1  -17   10     -3.52      0.00
   -1  -17    9      0.67      0.00
   -1  -17    8     -3.67      0.00
   -1  -17    7      1.61      0.00
   -1  -17    6      2.91      0.00
   -1  -17    5      2.68      0.00
   -1  -17    4     -0.39      0.00
   -1  -17    3     -1.95      0.00
   -1  -17    2     -2.02      0.00
   -1  -17    1     -1.42      0.00
    1   17    0      3.56      0.00
    1   17    1     -3.66      0.00
    1   17    2      4.46      0.00
    1   17    3     -3.94      0.00
    1   17    4      1.14      0.00
    1   17    5      0.75      0.00
    1   17    6     -0.96      0.00
    1   17    7      1.09      0.00
    1   17    8     -3.41      0.00
    1   17    9      0.80      0.00
    1   17   10      1.62      0.00
    1   17   11     -1.55      0.00
    1   17   12      1.67      0.00
    1   17   13     -1.60      0.00
    1   17   14      1.52      0.00
    1   17   15     -0.25      0.00
    1   17   16      1.34      0.00
    1   17   17      0.22      0.00
    1   17   18     -2.52      0.00
    1   17   19      0.68      0.00
   -1  -18   15     -4.44      0.00
   -1  -18   14      1.26      0.00
   -1  -18   13      0.01      0.00
   -1  -18   12     -0.02      0.00
   -1  -18   11      1.90      0.00
   -1  -18   10     -5.54      0.00
   -1  -18    9      0.71      0.00
   -1  -18    8     -4.11      0.00
   -1  -18    7      1.59      0.00
   -1  -18    6      2.99      0.00
   -1  -18    5      1.18      0.00
   -1  -18    4      0.50      0.00
   -1  -18    3     -2.64      0.00
   -1  -18    2     -0.81      0.00
   -1  -18    1     -0.83      0.00
    1   18    0      5.23      0.00
    1   18    1      0.32      0.00
    1   18    2      4.31      0.00
    1   18    3     -1.45      0.00
    1   18    4     -0.51      0.00
    1   18    5      2.95      0.00
    1   18    6     -0.60      0.00
    1   18    7      0.24      0.00
    1   18    8     -0.52      0.00
    1   18    9     -2.14      0.00
    1   18   10      0.51      0.00
    1   18   11     -3.20      0.00
    1   18   12      2.11      0.00
    1   18   13     -1.69      0.00
    1   18   14      2.46      0.00
    1   18   15     -1.50      0.00
    1   18   16      1.08      0.00
    1   18   17      0.47      0.00
   -1  -19   13      3.10      0.00
   -1  -19   12     -0.25      0.00
   -1  -19   11      2.83      0.00
   -1  -19   10     -4.52      0.00
   -1  -19    9      1.14      0.00
   -1  -19    8     -3.80      0.00
   -1  -19    7      2.15      0.00
   -1  -19    6      1.02      0.00
   -1  -19    5      0.78      0.00
   -1  -19    4      0.50      0.00
   -1  -19    3     -3.99      0.00
   -1  -19    2     -2.85      0.00
   -1  -19    1      0.29      0.00
    1   19    0      2.28      0.00
    1   19    1      1.12      0.00
    1   19    2      0.76      0.00
    1   19    3     -1.35      0.00
    1   19    4     -3.07      0.00
    1   19    5      3.55      0.00
    1   19    6      0.90      0.00
    1   19    7      0.13      0.00
    1   19    8      2.31      0.00
    1   19    9     -2.32      0.00
    1   19   10     -0.08      0.00
    1   19   11     -2.62      0.00
    1   19   12      3.03      0.00
    1   19   13     -0.98      0.00
    1   19   14      1.78      0.00
    1   19   15     -3.23      0.00
    1   19   16     -0.03      0.00
   -1  -20   11      1.24      0.00
   -1  -20   10     -3.58      0.00
   -1  -20    9      2.31      0.00
   -1  -20    8     -3.06      0.00
   -1  -20    7      3.65      0.00
   -1  -20    6      0.89      0.00
   -1  -20    5      2.57      0.00
   -1  -20    4      1.03      0.00
   -1  -20    3     -2.17      0.00
   -1  -20    2     -2.93      0.00
   -1  -20    1      4.05      0.00
    1   20    0      1.88      0.00
    1   20    1      1.06      0.00
    1   20    2      0.60      0.00
    1   20    3     -1.57      0.00
    1   20    4     -4.38      0.00
    1   20    5      1.94      0.00
    1   20    6      1.80      0.00
    1   20    7     -2.18      0.00
    1   20    8      1.65      0.00
    1   20    9     -3.81      0.00
    1   20   10     -1.68      0.00
    1   20   11     -1.77      0.00
    1   20   12      3.52      0.00
    1   20   13      0.78      0.00
    1   20   14      1.64      0.00
   -1  -21    8     -3.76      0.00
   -1  -21    7      1.84      0.00
   -1  -21    6      0.17      0.00
   -1  -21    5      2.17      0.00
   -1  -21    4     -0.56      0.00
   -1  -21    3     -0.92      0.00
   -1  -21    2     -2.13      0.00
   -1  -21    1      3.84      0.00
    1   21    0      2.27      0.00
    1   21    1     -0.34      0.00
    1   21    2      1.30      0.00
    1   21    3     -0.79      0.00
    1   21    4     -2.68      0.00
    1   21    5      1.93      0.00
    1   21    6      5.37      0.00
    1   21    7     -1.70      0.00
    1   21    8      2.66      0.00
    1   21    9     -3.20      0.00
    1   21   10     -1.30      0.00
    1   21   11     -1.19      0.00
    1   21   12      2.05      0.00
   -1  -22    5      1.43      0.00
   -1  -22    4     -1.13      0.00
   -1  -22    3     -1.05      0.00
   -1  -22    2     -0.55      0.00
   -1  -22    1      1.34      0.00
    1   22    0      1.57      0.00
    1   22    1     -1.37      0.00
    1   22    2     -0.42      0.00
    1   22    3     -1.35      0.00
    1   22    4     -2.60      0.00
    1   22    5     -0.58      0.00
    1   22    6      4.25      0.00
    1   22    7     -2.82      0.00
    1   22    8      1.20      0.00
   -2   21    6      3.25      0.00
   -2   21    5     -1.00      0.00
   -2   21    4     -0.89      0.00
   -2   21    3     -1.66      0.00
   -2   21    2     -2.96      0.00
   -2   21    1      1.21      0.00
   -2   21    0      1.62      0.00
    2  -21    1     -0.82      0.00
    2  -21    2     -0.57      0.00
    2  -21    3     -0.15      0.00
    2  -21    4      1.29      0.00
   -2   20   10      2.11      0.00
   -2   20    9     -1.95      0.00
   -2   20    8      1.72      0.00
   -2   20    7     -0.57      0.00
   -2   20    6      3.72      0.00
   -2   20    5      0.32      0.00
   -2   20    4     -2.49      0.00
   -2   20    3     -1.36      0.00
   -2   20    2     -2.49      0.00
   -2   20    1      2.17      0.00
   -2   20    0      3.15      0.00
    2  -20    1     -0.26      0.00
    2  -20    2     -0.93      0.00
    2  -20    3     -0.36      0.00
    2  -20    4      1.19      0.00
    2  -20    5     -1.67      0.00
    2  -20    6      1.09      0.00
    2  -20    7     -0.35      0.00
    2  -20    8      2.04      0.00
   -2   19   13     -0.15      0.00
   -2   19   12      0.27      0.00
   -2   19   11     -1.47      0.00
   -2   19   10      0.74      0.00
   -2   19    9     -3.03      0.00
   -2   19    8      0.20      0.00
   -2   19    7      0.65      0.00
   -2   19    6      1.85      0.00
   -2   19    5      0.52      0.00
   -2   19    4     -4.56      0.00
   -2   19    3     -1.80      0.00
   -2   19    2     -2.70      0.00
   -2   19    1      1.67      0.00
   -2   19    0      2.46      0.00
    2  -19    1      1.09      0.00
    2  -19    2     -1.67      0.00
    2  -19    3     -0.97      0.00
    2  -19    4      3.51      0.00
    2  -19    5     -1.65      0.00
    2  -19    6      1.82      0.00
    2  -19    7      0.06      0.00
    2  -19    8      3.40      0.00
    2  -19    9     -3.32      0.00
    2  -19   10      0.29      0.00
    2  -19   11     -2.87      0.00
   -2   18   15      0.24      0.00
   -2   18   14      1.47      0.00
   -2   18   13      0.44      0.00
   -2   18   12      1.62      0.00
   -2   18   11     -0.38      0.00
   -2   18   10      0.18      0.00
   -2   18    9     -1.50      0.00
   -2   18    8      0.37      0.00
   -2   18    7      2.63      0.00
   -2   18    6      1.34      0.00
   -2   18    5      0.97      0.00
   -2   18    4     -3.39      0.00
   -2   18    3     -1.28      0.00
   -2   18    2     -1.29      0.00
   -2   18    1      3.01      0.00
   -2   18    0      2.91      0.00
    2  -18    1      1.93      0.00
    2  -18    2     -2.42      0.00
    2  -18    3     -2.88      0.00
    2  -18    4      3.33      0.00
    2  -18    5     -2.06      0.00
    2  -18    6      0.09      0.00
    2  -18    7      1.27      0.00
    2  -18    8      5.66      0.00
    2  -18    9     -4.36      0.00
    2  -18   10     -0.11      0.00
    2  -18   11     -1.87      0.00
    2  -18   12     -0.33      0.00
    2  -18   13      3.21      0.00
   -2   17   16     -1.28      0.00
   -2   17   15     -0.89      0.00
   -2   17   14      1.24      0.00
   -2   17   13      0.30      0.00
   -2   17   12      0.50      0.00
   -2   17   11      0.14      0.00
   -2   17   10     -1.45      0.00
   -2   17    9     -0.67      0.00
   -2   17    8     -0.39      0.00
   -2   17    7      2.87      0.00
   -2   17    6      0.83      0.00
   -2   17    5      0.11      0.00
   -2   17    4     -3.02      0.00
   -2   17    3     -3.54      0.00
   -2   17    2     -1.42      0.00
   -2   17    1      2.35      0.00
   -2   17    0      2.89      0.00
    2  -17    1      1.34      0.00
    2  -17    2     -1.13      0.00
    2  -17    3     -1.39      0.00
    2  -17    4      2.17      0.00
    2  -17    5     -1.15      0.00
    2  -17    6     -1.38      0.00
    2  -17    7      1.13      0.00
    2  -17    8      4.52      0.00
    2  -17    9     -5.72      0.00
    2  -17   10     -2.46      0.00
    2  -17   11     -0.59      0.00
    2  -17   12     -0.99      0.00
    2  -17   13      3.73      0.00
    2  -17   14      0.34      0.00
    2  -17   15     -0.75      0.00
   -2   16   18     -0.66      0.00
   -2   16   17      1.17      0.00
   -2   16   16     -0.16      0.00
   -2   16   15     -1.55      0.00
   -2   16   14      0.87      0.00
   -2   16   13      0.71      0.00
   -2   16   12     -1.14      0.00
   -2   16   11      1.22      0.00
   -2   16   10     -2.45      0.00
   -2   16    9     -0.09      0.00
   -2   16    8     -1.89      0.00
   -2   16    7      3.73      0.00
   -2   16    6      1.46      0.00
   -2   16    5      0.48      0.00
   -2   16    4     -1.57      0.00
   -2   16    3     -3.77      0.00
   -2   16    2      0.72      0.00
   -2   16    1      3.03      0.00
   -2   16    0      2.40      0.00
    2  -16    1      0.89      0.00
    2  -16    2     -0.84      0.00
    2  -16    3     -0.67      0.00
    2  -16    4     -0.13      0.00
    2  -16    5      0.70      0.00
    2  -16    6      0.82      0.00
    2  -16    7      2.97      0.00
    2  -16    8      5.07      0.00
    2  -16    9     -3.24      0.00
    2  -16   10     -2.02      0.00
    2  -16   11     -0.56      0.00
    2  -16   12      0.78      0.00
    2  -16   13      1.69      0.00
    2  -16   14      2.50      0.00
    2  -16   15     -2.49      0.00
    2  -16   16      1.21      0.00
   -2   15   19     -1.47      0.00
   -2   15   18     -0.56      0.00
   -2   15   17      1.09      0.00
   -2   15   16      0.97      0.00
   -2   15   15     -1.25      0.00
   -2   15   14      0.88      0.00
   -2   15   13      1.86      0.00
   -2   15   12     -1.10      0.00
   -2   15   11      2.95      0.00
   -2   15   10     -2.19      0.00
   -2   15    9      0.59      0.00
   -2   15    8     -1.99      0.00
   -2   15    7      4.63      0.00
   -2   15    6      2.85      0.00
   -2   15    5     -0.98      0.00
   -2   15    4     -2.73      0.00
   -2   15    3     -5.15      0.00
   -2   15    2     -0.21      0.00
   -2   15    1      3.80      0.00
   -2   15    0      1.30      0.00
    2  -15    1      1.79      0.00
    2  -15    2     -0.72      0.00
    2  -15    3     -2.38      0.00
    2  -15    4     -2.29      0.00
    2  -15    5     -1.13      0.00
    2  -15    6     -0.70      0.00
    2  -15    7      0.22      0.00
    2  -15    8      2.82      0.00
    2  -15    9     -3.36      0.00
    2  -15   10     -1.10      0.00
    2  -15   11     -1.91      0.00
    2  -15   12      3.54      0.00
    2  -15   13     -0.90      0.00
    2  -15   14      2.76      0.00
    2  -15   15     -3.20      0.00
    2  -15   16      1.65      0.00
    2  -15   17      0.06      0.00
    2  -15   18     -0.55      0.00
   -2   14   20     -0.14      0.00
   -2   14   19     -0.69      0.00
   -2   14   18     -0.78      0.00
   -2   14   17      0.87      0.00
   -2   14   16      0.10      0.00
   -2   14   15     -2.02      0.00
   -2   14   14     -0.53      0.00
   -2   14   13      1.49      0.00
   -2   14   12     -1.31      0.00
   -2   14   11      2.25      0.00
   -2   14   10     -2.58      0.00
   -2   14    9     -0.99      0.00
   -2   14    8     -0.59      0.00
   -2   14    7      3.09      0.00
   -2   14    6      5.93      0.00
   -2   14    5     -1.46      0.00
   -2   14    4     -3.61      0.00
   -2   14    3     -4.41      0.00
   -2   14    2     -0.47      0.00
   -2   14    1      6.09      0.00
   -2   14    0      2.36      0.00
    2  -14    1      2.49      0.00
    2  -14    2      0.46      0.00
    2  -14    3     -3.03      0.00
    2  -14    4      1.08      0.00
    2  -14    5     -0.47      0.00
    2  -14    6      0.85      0.00
    2  -14    7      1.02      0.00
    2  -14    8      3.01      0.00
    2  -14    9     -3.91      0.00
    2  -14   10     -0.44      0.00
    2  -14   11     -2.40      0.00
    2  -14   12      2.23      0.00
    2  -14   13     -2.48      0.00
    2  -14   14      0.05      0.00
    2  -14   15     -0.98      0.00
    2  -14   16      1.27      0.00
    2  -14   17     -0.12      0.00
    2  -14   18     -1.55      0.00
    2  -14   19     -2.49      0.00
   -2   13   21     -0.77      0.00
   -2   13   20     -0.80      0.00
   -2   13   19      0.67      0.00
   -2   13   18     -0.79      0.00
   -2   13   17      1.61      0.00
   -2   13   16      0.08      0.00
   -2   13   15     -1.64      0.00
   -2   13   14     -0.37      0.00
   -2   13   13      1.57      0.00
   -2   13   12     -1.03      0.00
   -2   13   11      0.97      0.00
   -2   13   10     -1.78      0.00
   -2   13    9     -1.93      0.00
   -2   13    8      2.82      0.00
   -2   13    7      1.83      0.00
   -2   13    6      8.08      0.00
   -2   13    5     -1.92      0.00
   -2   13    4     -6.88      0.00
   -2   13    3     -6.04      0.00
   -2   13    2     -1.39      0.00
   -2   13    1      6.76      0.00
   -2   13    0      3.13      0.00
    2  -13    1      0.39      0.00
    2  -13    2     -0.56      0.00
    2  -13    3     -6.28      0.00
    2  -13    4      1.27      0.00
    2  -13    5     -2.84      0.00
    2  -13    6      0.27      0.00
    2  -13    7      2.30      0.00
    2  -13    8      3.55      0.00
    2  -13    9     -2.60      0.00
    2  -13   10      2.24      0.00
    2  -13   11      0.96      0.00
    2  -13   12      0.06      0.00
    2  -13   13     -1.45      0.00
    2  -13   14     -1.83      0.00
    2  -13   15      2.42      0.00
    2  -13   16      0.90      0.00
    2  -13   17     -0.57      0.00
    2  -13   18     -0.98      0.00
    2  -13   19     -2.23      0.00
    2  -13   20      1.38      0.00
   -2   12   22      0.49      0.00
   -2   12   21     -0.37      0.00
   -2   12   20     -0.80      0.00
   -2   12   19      1.67      0.00
   -2   12   18     -1.03      0.00
   -2   12   17      0.94      0.00
   -2   12   16      0.78      0.00
   -2   12   15     -0.83      0.00
   -2   12   14      1.54      0.00
   -2   12   13      2.85      0.00
   -2   12   12     -0.49      0.00
   -2   12   11     -0.04      0.00
   -2   12   10     -2.81      0.00
   -2   12    9     -2.90      0.00
   -2   12    8      3.78      0.00
   -2   12    7      1.90      0.00
   -2   12    6      7.89      0.00
   -2   12    5     -0.79      0.00
   -2   12    4     -7.62      0.00
   -2   12    3     -5.72      0.00
   -2   12    2     -0.81      0.00
   -2   12    1      9.42      0.00
   -2   12    0      5.52      0.00
    2  -12    1      0.07      0.00
    2  -12    2      0.09      0.00
    2  -12    3     -7.17      0.00
    2  -12    4     -0.10      0.00
    2  -12    5     -3.12      0.00
    2  -12    6     -0.46      0.00
    2  -12    7      1.74      0.00
    2  -12    8      1.99      0.00
    2  -12    9     -3.59      0.00
    2  -12   10      2.23      0.00
    2  -12   11      0.80      0.00
    2  -12   12     -2.85      0.00
    2  -12   13     -0.89      0.00
    2  -12   14     -1.51      0.00
    2  -12   15      4.66      0.00
    2  -12   16      2.03      0.00
    2  -12   17     -1.79      0.00
    2  -12   18      0.43      0.00
    2  -12   19     -2.62      0.00
    2  -12   20      1.11      0.00
    2  -12   21     -0.08      0.00
   -2   11   22     -0.37      0.00
   -2   11   21     -0.07      0.00
   -2   11   20     -0.70      0.00
   -2   11   19      1.63      0.00
   -2   11   18     -1.56      0.00
   -2   11   17     -1.09      0.00
   -2   11   16     -0.06      0.00
   -2   11   15     -2.50      0.00
   -2   11   14      0.48      0.00
   -2   11   13      2.47      0.00
   -2   11   12     -1.95      0.00
   -2   11   11     -0.41      0.00
   -2   11   10     -3.71      0.00
   -2   11    9     -0.55      0.00
   -2   11    8      5.97      0.00
   -2   11    7      2.99      0.00
   -2   11    6      5.93      0.00
   -2   11    5     -0.72      0.00
   -2   11    4     -9.16      0.00
   -2   11    3     -6.27      0.00
   -2   11    2     -3.96      0.00
   -2   11    1      9.81      0.00
   -2   11    0      7.56      0.00
    2  -11    1     -0.26      0.00
    2  -11    2     -1.03      0.00
    2  -11    3     -7.52      0.00
    2  -11    4     -3.17      0.00
    2  -11    5     -1.13      0.00
    2  -11    6      2.09      0.00
    2  -11    7      1.85      0.00
    2  -11    8      3.03      0.00
    2  -11    9     -2.74      0.00
    2  -11   10      1.51      0.00
    2  -11   11     -0.41      0.00
    2  -11   12     -5.38      0.00
    2  -11   13     -1.27      0.00
    2  -11   14     -1.59      0.00
    2  -11   15      2.48      0.00
    2  -11   16      2.61      0.00
    2  -11   17     -4.10      0.00
    2  -11   18      0.95      0.00
    2  -11   19     -1.18      0.00
    2  -11   20      1.34      0.00
    2  -11   21      1.58      0.00
    2  -11   22      2.01      0.00
   -2   10   23     -0.30      0.00
   -2   10   22     -1.13      0.00
   -2   10   21      0.73      0.00
   -2   10   20     -0.24      0.00
   -2   10   19      2.13      0.00
   -2   10   18     -0.92      0.00
   -2   10   17      0.75      0.00
   -2   10   16      1.86      0.00
   -2   10   15      0.17      0.00
   -2   10   14      2.05      0.00
   -2   10   13      4.50      0.00
   -2   10   12     -4.34      0.00
   -2   10   11     -3.24      0.00
   -2   10   10     -5.98      0.00
   -2   10    9     -1.28      0.00
   -2   10    8      7.01      0.00
   -2   10    7      2.01      0.00
   -2   10    6      4.79      0.00
   -2   10    5      1.88      0.00
   -2   10    4     -8.13      0.00
   -2   10    3     -4.35      0.00
   -2   10    2     -5.70      0.00
   -2   10    1      8.79      0.00
   -2   10    0     11.34      0.00
    2  -10    1      1.60      0.00
    2  -10    2     -4.50      0.00
    2  -10    3     -8.24      0.00
    2  -10    4     -5.51      0.00
    2  -10    5      0.73      0.00
    2  -10    6      6.68      0.00
    2  -10    7      3.04      0.00
    2  -10    8      4.01      0.00
    2  -10    9      0.86      0.00
    2  -10   10     -0.03      0.00
    2  -10   11      2.78      0.00
    2  -10   12     -4.36      0.00
    2  -10   13      2.60      0.00
    2  -10   14      2.03      0.00
    2  -10   15      1.90      0.00
    2  -10   16      3.82      0.00
    2  -10   17     -4.14      0.00
    2  -10   18     -1.53      0.00
    2  -10   19     -0.87      0.00
    2  -10   20     -1.27      0.00
    2  -10   21     -0.12      0.00
    2  -10   22     -0.06      0.00
   -2    9   24      0.75      0.00
   -2    9   23      0.89      0.00
   -2    9   22     -2.06      0.00
   -2    9   21      0.70      0.00
   -2    9   20     -0.70      0.00
   -2    9   19      1.19      0.00
   -2    9   18     -3.08      0.00
   -2    9   17     -0.17      0.00
   -2    9   16      0.01      0.00
   -2    9   15     -0.03      0.00
   -2    9   14      2.09      0.00
   -2    9   13      6.33      0.00
   -2    9   12     -4.62      0.00
   -2    9   11     -4.13      0.00
   -2    9   10     -2.23      0.00
   -2    9    9      0.02      0.00
   -2    9    8      8.68      0.00
   -2    9    7      1.35      0.00
   -2    9    6      2.22      0.00
   -2    9    5      2.52      0.00
   -2    9    4     -8.50      0.00
   -2    9    3     -4.70      0.00
   -2    9    2     -8.07      0.00
   -2    9    1      5.22      0.00
   -2    9    0     14.00      0.00
    2   -9    1      4.99      0.00
    2   -9    2    -11.93      0.00
    2   -9    3    -11.11      0.00
    2   -9    4     -8.85      0.00
    2   -9    5      0.55      0.00
    2   -9    6      7.95      0.00
    2   -9    7      2.26      0.00
    2   -9    8     -1.23      0.00
    2   -9    9      0.68      0.00
    2   -9   10     -6.36      0.00
    2   -9   11      2.66      0.00
    2   -9   12     -5.85      0.00
    2   -9   13      2.23      0.00
    2   -9   14      1.69      0.00
    2   -9   15      0.83      0.00
    2   -9   16      2.20      0.00
    2   -9   17     -1.03      0.00
    2   -9   18     -1.14      0.00
    2   -9   19      3.01      0.00
    2   -9   20      0.85      0.00
    2   -9   21      1.91      0.00
    2   -9   22      0.07      0.00
    2   -9   23      2.41      0.00
   -2    8   24      1.09      0.00
   -2    8   23      1.54      0.00
   -2    8   22     -2.65      0.00
   -2    8   21      0.44      0.00
   -2    8   20     -0.46      0.00
   -2    8   19      0.75      0.00
   -2    8   18     -1.83      0.00
   -2    8   17      0.40      0.00
   -2    8   16      1.50      0.00
   -2    8   15      0.28      0.00
   -2    8   14      1.77      0.00
   -2    8   13      4.33      0.00
   -2    8   12     -7.37      0.00
   -2    8   11     -9.58      0.00
   -2    8   10     -1.48      0.00
   -2    8    9      0.66      0.00
   -2    8    8      7.86      0.00
   -2    8    7      2.94      0.00
   -2    8    6      0.98      0.00
   -2    8    5      4.29      0.00
   -2    8    4     -5.78      0.00
   -2    8    3     -3.41      0.00
   -2    8    2     -8.08      0.00
   -2    8    1      4.48      0.00
   -2    8    0     18.49      0.00
    2   -8    1     13.56      0.00
    2   -8    2    -17.94      0.00
    2   -8    3     -8.77      0.00
    2   -8    4     -7.04      0.00
    2   -8    5      6.61      0.00
    2   -8    6     13.82      0.00
    2   -8    7      5.43      0.00
    2   -8    8     -2.59      0.00
    2   -8    9      1.42      0.00
    2   -8   10     -5.88      0.00
    2   -8   11      3.72      0.00
    2   -8   12     -2.96      0.00
    2   -8   13      3.29      0.00
    2   -8   14      0.86      0.00
    2   -8   15      1.42      0.00
    2   -8   16     -1.86      0.00
    2   -8   17     -2.01      0.00
    2   -8   18     -3.37      0.00
    2   -8   19      1.13      0.00
    2   -8   20     -1.73      0.00
    2   -8   21      0.56      0.00
    2   -8   22     -1.44      0.00
    2   -8   23      3.50      0.00
    2   -8   24     -1.65      0.00
   -2    7   24      1.00      0.00
   -2    7   23      2.06      0.00
   -2    7   22     -1.98      0.00
   -2    7   21      0.24      0.00
   -2    7   20     -0.14      0.00
   -2    7   19     -1.40      0.00
   -2    7   18     -0.77      0.00
   -2    7   17     -0.90      0.00
   -2    7   16      2.69      0.00
   -2    7   15      1.26      0.00
   -2    7   14      3.56      0.00
   -2    7   13      4.42      0.00
   -2    7   12     -5.09      0.00
   -2    7   11    -11.33      0.00
   -2    7   10     -0.21      0.00
   -2    7    9      4.50      0.00
   -2    7    8      6.17      0.00
   -2    7    7      2.18      0.00
   -2    7    6     -2.59      0.00
   -2    7    5      2.22      0.00
   -2    7    4     -5.00      0.00
   -2    7    3     -7.82      0.00
   -2    7    2    -10.82      0.00
   -2    7    1      1.24      0.00
   -2    7    0     18.15      0.00
    2   -7    1     18.02      0.00
    2   -7    2    -28.12      0.00
    2   -7    3    -11.32      0.00
    2   -7    4     -6.96      0.00
    2   -7    5      7.75      0.00
    2   -7    6     18.11      0.00
    2   -7    7      3.27      0.00
    2   -7    8     -2.76      0.00
    2   -7    9     -1.91      0.00
    2   -7   10     -1.92      0.00
    2   -7   11      3.19      0.00
    2   -7   12     -1.82      0.00
    2   -7   13      3.89      0.00
    2   -7   14     -0.50      0.00
    2   -7   15      2.44      0.00
    2   -7   16     -2.12      0.00
    2   -7   17     -0.45      0.00
    2   -7   18     -0.55      0.00
    2   -7   19      2.24      0.00
    2   -7   20     -0.85      0.00
    2   -7   21      0.15      0.00
    2   -7   22     -0.58      0.00
    2   -7   23      2.96      0.00
    2   -7   24     -1.05      0.00
   -2    6   25      2.61      0.00
   -2    6   24     -0.61      0.00
   -2    6   23      1.27      0.00
   -2    6   22     -1.61      0.00
   -2    6   21     -1.46      0.00
   -2    6   20     -0.44      0.00
   -2    6   19     -1.49      0.00
   -2    6   18     -0.25      0.00
   -2    6   17     -0.69      0.00
   -2    6   16      2.57      0.00
   -2    6   15      1.31      0.00
   -2    6   14      2.71      0.00
   -2    6   13      1.47      0.00
   -2    6   12     -4.57      0.00
   -2    6   11    -13.13      0.00
   -2    6   10     -1.33      0.00
   -2    6    9     10.07      0.00
   -2    6    8      7.68      0.00
   -2    6    7      1.19      0.00
   -2    6    6     -2.08      0.00
   -2    6    5      2.96      0.00
   -2    6    4      2.14      0.00
   -2    6    3    -11.00      0.00
   -2    6    2     -7.71      0.00
   -2    6    1      5.02      0.00
   -2    6    0     21.01      0.00
    2   -6    1     22.33      0.00
    2   -6    2    -32.04      0.00
    2   -6    3    -16.17      0.00
    2   -6    4     -3.25      0.00
    2   -6    5      5.82      0.00
    2   -6    6     22.81      0.00
    2   -6    7     -3.73      0.00
    2   -6    8     -3.05      0.00
    2   -6    9     -8.18      0.00
    2   -6   10      0.69      0.00
    2   -6   11      2.88      0.00
    2   -6   12     -2.56      0.00
    2   -6   13      4.49      0.00
    2   -6   14     -0.66      0.00
    2   -6   15      1.48      0.00
    2   -6   16     -2.72      0.00
    2   -6   17     -0.55      0.00
    2   -6   18      0.05      0.00
    2   -6   19      0.17      0.00
    2   -6   20      1.17      0.00
    2   -6   21     -0.88      0.00
    2   -6   22      0.85      0.00
    2   -6   23      2.74      0.00
    2   -6   24     -0.69      0.00
    2   -6   25     -1.20      0.00
   -2    5   25      2.85      0.00
   -2    5   24     -0.51      0.00
   -2    5   23      0.93      0.00
   -2    5   22     -0.10      0.00
   -2    5   21     -1.69      0.00
   -2    5   20     -2.08      0.00
   -2    5   19     -0.21      0.00
   -2    5   18     -1.89      0.00
   -2    5   17     -0.38      0.00
   -2    5   16      2.00      0.00
   -2    5   15      1.44      0.00
   -2    5   14      2.14      0.00
   -2    5   13     -0.32      0.00
   -2    5   12     -4.45      0.00
   -2    5   11    -12.51      0.00
   -2    5   10     -4.76      0.00
   -2    5    9     13.74      0.00
   -2    5    8      8.62      0.00
   -2    5    7     -5.90      0.00
   -2    5    6     -4.50      0.00
   -2    5    5     -2.06      0.00
   -2    5    4      3.95      0.00
   -2    5    3    -18.50      0.00
   -2    5    2     -7.15      0.00
   -2    5    1     11.15      0.00
   -2    5    0     24.74      0.00
    2   -5    1     26.04      0.00
    2   -5    2    -29.50      0.00
    2   -5    3    -21.12      0.00
    2   -5    4      3.74      0.00
    2   -5    5      5.86      0.00
    2   -5    6     31.53      0.00
    2   -5    7     -7.57      0.00
    2   -5    8     -0.01      0.00
    2   -5    9     -9.99      0.00
    2   -5   10      2.90      0.00
    2   -5   11      2.60      0.00
    2   -5   12     -3.93      0.00
    2   -5   13      1.89      0.00
    2   -5   14     -1.44      0.00
    2   -5   15     -0.16      0.00
    2   -5   16     -2.93      0.00
    2   -5   17     -0.80      0.00
    2   -5   18      1.19      0.00
    2   -5   19     -2.46      0.00
    2   -5   20      2.52      0.00
    2   -5   21     -1.40      0.00
    2   -5   22      0.33      0.00
    2   -5   23      2.45      0.00
    2   -5   24     -0.01      0.00
    2   -5   25     -1.52      0.00
   -2    4   25      1.35      0.00
   -2    4   24     -1.02      0.00
   -2    4   23     -1.34      0.00
   -2    4   22     -0.17      0.00
   -2    4   21      0.27      0.00
   -2    4   20     -3.07      0.00
   -2    4   19      1.20      0.00
   -2    4   18      0.17      0.00
   -2    4   17      0.91      0.00
   -2    4   16      2.76      0.00
   -2    4   15      2.19      0.00
   -2    4   14      3.16      0.00
   -2    4   13      0.03      0.00
   -2    4   12     -5.22      0.00
   -2    4   11     -8.10      0.00
   -2    4   10     -6.77      0.00
   -2    4    9     17.36      0.00
   -2    4    8     14.27      0.00
   -2    4    7     -8.71      0.00
   -2    4    6     -1.61      0.00
   -2    4    5     -2.39      0.00
   -2    4    4      5.03      0.00
   -2    4    3    -21.27      0.00
   -2    4    2     -8.64      0.00
   -2    4    1     14.32      0.00
   -2    4    0     23.39      0.00
    2   -4    1     25.54      0.00
    2   -4    2    -30.48      0.00
    2   -4    3    -33.08      0.00
    2   -4    4      9.57      0.00
    2   -4    5      4.00      0.00
    2   -4    6     36.30      0.00
    2   -4    7    -10.42      0.00
    2   -4    8     -0.35      0.00
    2   -4    9    -10.29      0.00
    2   -4   10      4.93      0.00
    2   -4   11      3.24      0.00
    2   -4   12     -0.57      0.00
    2   -4   13      1.24      0.00
    2   -4   14      0.50      0.00
    2   -4   15      0.15      0.00
    2   -4   16     -1.78      0.00
    2   -4   17     -1.45      0.00
    2   -4   18      2.24      0.00
    2   -4   19     -2.19      0.00
    2   -4   20      1.83      0.00
    2   -4   21     -0.20      0.00
    2   -4   22      0.28      0.00
    2   -4   23     -0.39      0.00
    2   -4   24      0.26      0.00
    2   -4   25     -2.61      0.00
   -2    3   25      1.35      0.00
   -2    3   24     -1.48      0.00
   -2    3   23     -2.36      0.00
   -2    3   22     -0.30      0.00
   -2    3   21      1.00      0.00
   -2    3   20     -4.10      0.00
   -2    3   19     -2.00      0.00
   -2    3   18      1.47      0.00
   -2    3   17     -1.12      0.00
   -2    3   16     -0.56      0.00
   -2    3   15      0.20      0.00
   -2    3   14      2.92      0.00
   -2    3   13     -0.74      0.00
   -2    3   12     -8.92      0.00
   -2    3   11     -4.44      0.00
   -2    3   10     -8.66      0.00
   -2    3    9     13.40      0.00
   -2    3    8     16.18      0.00
   -2    3    7    -12.85      0.00
   -2    3    6     -4.48      0.00
   -2    3    5     -4.39      0.00
   -2    3    4      4.27      0.00
   -2    3    3    -15.53      0.00
   -2    3    2     -4.67      0.00
   -2    3    1     21.92      0.00
   -2    3    0     29.59      0.00
    2   -3    1     23.26      0.00
    2   -3    2    -27.67      0.00
    2   -3    3    -54.46      0.00
    2   -3    4     14.65      0.00
    2   -3    5      0.02      0.00
    2   -3    6     31.07      0.00
    2   -3    7    -10.23      0.00
    2   -3    8     -5.44      0.00
    2   -3    9    -12.68      0.00
    2   -3   10      3.15      0.00
    2   -3   11      1.14      0.00
    2   -3   12      0.16      0.00
    2   -3   13     -1.43      0.00
    2   -3   14      0.86      0.00
    2   -3   15     -0.05      0.00
    2   -3   16     -1.24      0.00
    2   -3   17     -0.88      0.00
    2   -3   18      1.42      0.00
    2   -3   19     -0.50      0.00
    2   -3   20      0.69      0.00
    2   -3   21      0.11      0.00
    2   -3   22      2.46      0.00
    2   -3   23     -3.49      0.00
    2   -3   24      1.12      0.00
    2   -3   25     -1.66      0.00
    2   -3   26     -0.58      0.00
   -2    2   26     -1.12      0.00
   -2    2   25      0.53      0.00
   -2    2   24     -2.89      0.00
   -2    2   23     -3.17      0.00
   -2    2   22      1.30      0.00
   -2    2   21      1.01      0.00
   -2    2   20     -1.31      0.00
   -2    2   19     -1.13      0.00
   -2    2   18      3.84      0.00
   -2    2   17      1.15      0.00
   -2    2   16     -0.48      0.00
   -2    2   15      1.31      0.00
   -2    2   14      4.89      0.00
   -2    2   13      0.51      0.00
   -2    2   12    -10.64      0.00
   -2    2   11     -1.07      0.00
   -2    2   10     -4.44      0.00
   -2    2    9     10.50      0.00
   -2    2    8     21.35      0.00
   -2    2    7     -9.80      0.00
   -2    2    6     -8.45      0.00
   -2    2    5     -6.07      0.00
   -2    2    4     -2.00      0.00
   -2    2    3    -12.74      0.00
   -2    2    2     -2.43      0.00
   -2    2    1     21.54      0.00
   -2    2    0     44.37      0.00
    2   -2    1     15.92      0.00
    2   -2    2     -6.55      0.00
    2   -2    4     27.02      0.00
    2   -2    5     13.79      0.00
    2   -2    6     27.93      0.00
    2   -2    7      0.50      0.00
    2   -2    9    -12.68      0.00
    2   -2   10      2.93      0.00
    2   -2   11      2.90      0.00
    2   -2   12      0.45      0.00
    2   -2   13     -2.52      0.00
    2   -2   14     -0.46      0.00
    2   -2   15     -0.15      0.00
    2   -2   16     -2.81      0.00
    2   -2   17     -0.42      0.00
    2   -2   18      0.16      0.00
    2   -2   19     -0.68      0.00
    2   -2   20      1.97      0.00
    2   -2   21     -1.38      0.00
    2   -2   22      3.18      0.00
    2   -2   23     -4.86      0.00
    2   -2   24      0.42      0.00
    2   -2   25     -0.04      0.00
    2   -2   26      0.14      0.00
   -2    1   26     -1.43      0.00
   -2    1   25      0.07      0.00
   -2    1   24     -1.11      0.00
   -2    1   23     -4.43      0.00
   -2    1   22      2.37      0.00
   -2    1   21     -0.04      0.00
   -2    1   20     -0.93      0.00
   -2    1   19     -1.12      0.00
   -2    1   18     -0.51      0.00
   -2    1   17      0.54      0.00
   -2    1   16     -1.55      0.00
   -2    1   15      0.07      0.00
   -2    1   14      4.02      0.00
   -2    1   13      0.98      0.00
   -2    1   12    -12.27      0.00
   -2    1   11     -3.58      0.00
   -2    1   10     -1.98      0.00
   -2    1    9      4.87      0.00
   -2    1    8     19.71      0.00
   -2    1    7     -6.17      0.00
   -2    1    6    -13.25      0.00
   -2    1    5     -0.55      0.00
   -2    1    4     -5.92      0.00
   -2    1    3     -9.97      0.00
   -2    1    2      9.13      0.00
   -2    1    1      3.38      0.00
   -2    1    0     40.84      0.00
    2   -1    1    -10.68      0.00
    2   -1    2    -12.42      0.00
    2   -1    3    -73.24      0.00
    2   -1    5     22.25      0.00
    2   -1    6     15.02      0.00
    2   -1    7      4.88      0.00
    2   -1    8    -12.29      0.00
    2   -1    9    -12.60      0.00
    2   -1   10      4.65      0.00
    2   -1   11      6.63      0.00
    2   -1   12      0.71      0.00
    2   -1   13      0.03      0.00
    2   -1   14     -0.69      0.00
    2   -1   15      1.69      0.00
    2   -1   16     -2.67      0.00
    2   -1   17     -1.76      0.00
    2   -1   18      0.52      0.00
    2   -1   19     -2.73      0.00
    2   -1   20      3.41      0.00
    2   -1   21     -2.74      0.00
    2   -1   22      1.65      0.00
    2   -1   23     -4.16      0.00
    2   -1   24     -0.23      0.00
    2   -1   25      0.41      0.00
    2   -1   26      1.21      0.00
   -2    0   26     -2.34      0.00
   -2    0   25     -2.68      0.00
   -2    0   24      0.61      0.00
   -2    0   23     -6.04      0.00
   -2    0   22      2.23      0.00
   -2    0   21      1.68      0.00
   -2    0   20      0.08      0.00
   -2    0   19      0.39      0.00
   -2    0   18     -2.19      0.00
   -2    0   17      2.22      0.00
   -2    0   16      0.65      0.00
   -2    0   15      0.48      0.00
   -2    0   14      3.63      0.00
   -2    0   13      2.39      0.00
   -2    0   12    -10.38      0.00
   -2    0   11     -3.33      0.00
   -2    0   10      3.63      0.00
   -2    0    9      6.38      0.00
   -2    0    8     15.02      0.00
   -2    0    7      0.37      0.00
   -2    0    6    -20.61      0.00
   -2    0    5      1.45      0.00
   -2    0    4     -4.42      0.00
   -2    0    3     -8.38      0.00
   -2    0    2     41.08      0.00
   -2    0    1      3.89      0.00
    2    0    0     41.62      0.00
    2    0    1     15.86      0.00
    2    0    2     -6.42      0.00
    2    0    3    -45.77      0.00
    2    0    4    -14.90      0.00
    2    0    5     45.59      0.00
    2    0    6      8.07      0.00
    2    0    7      3.57      0.00
    2    0    8    -16.58      0.00
    2    0    9    -15.43      0.00
    2    0   10      4.17      0.00
    2    0   11      5.34      0.00
    2    0   12     -2.12      0.00
    2    0   13      1.20      0.00
    2    0   14     -0.78      0.00
    2    0   15      1.75      0.00
    2    0   16     -0.60      0.00
    2    0   17     -2.63      0.00
    2    0   18      2.33      0.00
    2    0   19     -1.65      0.00
    2    0   20      4.47      0.00
    2    0   21     -2.81      0.00
    2    0   22      1.06      0.00
    2    0   23     -3.44      0.00
    2    0   24      0.39      0.00
    2    0   25     -0.13      0.00
    2    0   26      1.00      0.00
   -2   -1   26     -0.71      0.00
   -2   -1   25     -2.63      0.00
   -2   -1   24      2.25      0.00
   -2   -1   23     -4.42      0.00
   -2   -1   22      2.44      0.00
   -2   -1   21      3.41      0.00
   -2   -1   20     -0.89      0.00
   -2   -1   19     -0.92      0.00
   -2   -1   18     -3.90      0.00
   -2   -1   17      1.53      0.00
   -2   -1   16      1.72      0.00
   -2   -1   15      0.10      0.00
   -2   -1   14      2.01      0.00
   -2   -1   13      0.04      0.00
   -2   -1   12    -10.96      0.00
   -2   -1   11     -4.34      0.00
   -2   -1   10      1.74      0.00
   -2   -1    9      8.68      0.00
   -2   -1    8      6.81      0.00
   -2   -1    7      9.85      0.00
   -2   -1    6    -23.27      0.00
   -2   -1    5     -7.14      0.00
   -2   -1    4      4.87      0.00
   -2   -1    3    -22.41      0.00
   -2   -1    2     38.14      0.00
   -2   -1    1     -9.64      0.00
    2    1    0     -6.05      0.00
    2    1    1     28.71      0.00
    2    1    2    -31.38      0.00
    2    1    3    -33.18      0.00
    2    1    4    -36.73      0.00
    2    1    5     62.89      0.00
    2    1    6      5.27      0.00
    2    1    7      3.58      0.00
    2    1    8     -9.49      0.00
    2    1    9    -13.52      0.00
    2    1   10      6.13      0.00
    2    1   11      5.30      0.00
    2    1   12     -3.38      0.00
    2    1   13      0.54      0.00
    2    1   14     -1.62      0.00
    2    1   15     -1.37      0.00
    2    1   16     -3.09      0.00
    2    1   17     -4.04      0.00
    2    1   18     -0.28      0.00
    2    1   19     -1.28      0.00
    2    1   20      3.53      0.00
    2    1   21     -4.19      0.00
    2    1   22      1.34      0.00
    2    1   23     -2.04      0.00
    2    1   24      1.79      0.00
    2    1   25      1.01      0.00
    2    1   26      1.71      0.00
   -2   -2   26     -1.95      0.00
   -2   -2   25     -3.19      0.00
   -2   -2   24      0.30      0.00
   -2   -2   23     -3.24      0.00
   -2   -2   22      1.76      0.00
   -2   -2   21      4.12      0.00
   -2   -2   20     -2.48      0.00
   -2   -2   19     -0.59      0.00
   -2   -2   18     -3.07      0.00
   -2   -2   17      1.48      0.00
   -2   -2   16      4.19      0.00
   -2   -2   15      0.89      0.00
   -2   -2   14      2.49      0.00
   -2   -2   13     -0.03      0.00
   -2   -2   12     -6.78      0.00
   -2   -2   11      0.15      0.00
   -2   -2   10     -1.47      0.00
   -2   -2    9     13.27      0.00
   -2   -2    8     -0.19      0.00
   -2   -2    7     12.02      0.00
   -2   -2    6    -19.11      0.00
   -2   -2    5    -16.82      0.00
   -2   -2    4     30.22      0.00
   -2   -2    3    -12.17      0.00
   -2   -2    2     35.81      0.00
   -2   -2    1     15.17      0.00
    2    2    0    -18.39      0.00
    2    2    1     44.85      0.00
    2    2    3    -18.86      0.00
    2    2    4    -48.31      0.00
    2    2    5     60.28      0.00
    2    2    6      0.90      0.00
    2    2    7     -5.25      0.00
    2    2    8     -5.21      0.00
    2    2    9    -14.91      0.00
    2    2   10      4.61      0.00
    2    2   11      8.54      0.00
    2    2   12     -0.66      0.00
    2    2   13      3.27      0.00
    2    2   14      1.44      0.00
    2    2   15      1.82      0.00
    2    2   16     -3.90      0.00
    2    2   17     -0.38      0.00
    2    2   18     -0.28      0.00
    2    2   19     -0.30      0.00
    2    2   20      2.92      0.00
    2    2   21     -4.20      0.00
    2    2   22     -0.15      0.00
    2    2   23     -0.67      0.00
    2    2   24      0.22      0.00
    2    2   25     -0.04      0.00
    2    2   26      0.20      0.00
   -2   -3   25     -0.82      0.00
   -2   -3   24      0.70      0.00
   -2   -3   23     -0.21      0.00
   -2   -3   22      1.80      0.00
   -2   -3   21      4.78      0.00
   -2   -3   20     -4.61      0.00
   -2   -3   19     -1.07      0.00
   -2   -3   18     -2.68      0.00
   -2   -3   17      0.42      0.00
   -2   -3   16      4.36      0.00
   -2   -3   15     -1.22      0.00
   -2   -3   14      1.09      0.00
   -2   -3   13     -3.08      0.00
   -2   -3   12     -5.02      0.00
   -2   -3   11      1.02      0.00
   -2   -3   10     -4.70      0.00
   -2   -3    9     16.63      0.00
   -2   -3    8      0.51      0.00
   -2   -3    7      7.53      0.00
   -2   -3    6    -11.96      0.00
   -2   -3    5    -25.97      0.00
   -2   -3    4     30.76      0.00
   -2   -3    3    -13.38      0.00
   -2   -3    2      9.02      0.00
   -2   -3    1     15.81      0.00
    2    3    1     28.92      0.00
    2    3    2    -23.66      0.00
    2    3    3     -3.14      0.00
    2    3    4    -42.16      0.00
    2    3    5     49.86      0.00
    2    3    6     14.59      0.00
    2    3    7     -8.24      0.00
    2    3    8     -2.75      0.00
    2    3    9    -15.87      0.00
    2    3   10     -1.87      0.00
    2    3   11      7.19      0.00
    2    3   12     -3.66      0.00
    2    3   13      0.07      0.00
    2    3   14     -1.19      0.00
    2    3   15      1.62      0.00
    2    3   16     -6.84      0.00
    2    3   17      0.87      0.00
    2    3   18     -0.14      0.00
    2    3   19     -0.39      0.00
    2    3   20      1.19      0.00
    2    3   21     -1.01      0.00
    2    3   22     -1.18      0.00
    2    3   23      1.91      0.00
    2    3   24      1.43      0.00
    2    3   25      1.36      0.00
    2    3   26      0.11      0.00
   -2   -4   25     -0.83      0.00
   -2   -4   24     -1.31      0.00
   -2   -4   23      0.19      0.00
   -2   -4   22      0.90      0.00
   -2   -4   21      4.18      0.00
   -2   -4   20     -4.35      0.00
   -2   -4   19     -0.35      0.00
   -2   -4   18     -0.81      0.00
   -2   -4   17      1.91      0.00
   -2   -4   16      5.09      0.00
   -2   -4   15     -1.86      0.00
   -2   -4   14      3.89      0.00
   -2   -4   13     -2.92      0.00
   -2   -4   12     -1.35      0.00
   -2   -4   11      0.26      0.00
   -2   -4   10     -4.85      0.00
   -2   -4    9     11.64      0.00
   -2   -4    8      1.88      0.00
   -2   -4    7      1.00      0.00
   -2   -4    6     -3.96      0.00
   -2   -4    5    -20.72      0.00
   -2   -4    4     27.72      0.00
   -2   -4    3     -2.35      0.00
   -2   -4    2      5.90      0.00
   -2   -4    1     14.56      0.00
    2    4    0    -14.83      0.00
    2    4    1     10.64      0.00
    2    4    2    -18.53      0.00
    2    4    3     -2.27      0.00
    2    4    4    -35.78      0.00
    2    4    5     25.72      0.00
    2    4    6     25.55      0.00
    2    4    7     -9.28      0.00
    2    4    8     -2.92      0.00
    2    4    9    -11.07      0.00
    2    4   10     -0.95      0.00
    2    4   11      9.63      0.00
    2    4   12     -0.08      0.00
    2    4   13     -0.06      0.00
    2    4   14     -0.79      0.00
    2    4   15      1.55      0.00
    2    4   16     -7.33      0.00
    2    4   17      1.32      0.00
    2    4   18     -0.36      0.00
    2    4   19      0.01      0.00
    2    4   20     -0.52      0.00
    2    4   21      0.70      0.00
    2    4   22     -2.72      0.00
    2    4   23      0.34      0.00
    2    4   24      0.76      0.00
    2    4   25      0.95      0.00
    2    4   26     -1.90      0.00
   -2   -5   25      1.48      0.00
   -2   -5   24     -0.97      0.00
   -2   -5   23      0.22      0.00
   -2   -5   22      1.35      0.00
   -2   -5   21      1.81      0.00
   -2   -5   20     -4.34      0.00
   -2   -5   19     -0.38      0.00
   -2   -5   18     -1.28      0.00
   -2   -5   17      1.39      0.00
   -2   -5   16      3.97      0.00
   -2   -5   15     -4.13      0.00
   -2   -5   14      3.99      0.00
   -2   -5   13     -2.85      0.00
   -2   -5   12      1.08      0.00
   -2   -5   11     -0.83      0.00
   -2   -5   10     -0.66      0.00
   -2   -5    9      7.37      0.00
   -2   -5    8      6.17      0.00
   -2   -5    7     -0.07      0.00
   -2   -5    6     -1.68      0.00
   -2   -5    5    -20.58      0.00
   -2   -5    4     15.14      0.00
   -2   -5    3      0.45      0.00
   -2   -5    2      3.73      0.00
   -2   -5    1      8.08      0.00
    2    5    0     -7.89      0.00
    2    5    1      5.85      0.00
    2    5    2     -8.92      0.00
    2    5    3     -1.24      0.00
    2    5    4    -18.68      0.00
    2    5    5     11.97      0.00
    2    5    6     28.64      0.00
    2    5    7     -8.94      0.00
    2    5    8     -6.53      0.00
    2    5    9    -12.07      0.00
    2    5   10     -1.95      0.00
    2    5   11      6.23      0.00
    2    5   12      3.64      0.00
    2    5   13     -0.78      0.00
    2    5   14      1.12      0.00
    2    5   15      2.81      0.00
    2    5   16     -6.15      0.00
    2    5   17      1.55      0.00
    2    5   18     -0.57      0.00
    2    5   19      0.01      0.00
    2    5   20     -0.60      0.00
    2    5   21      0.96      0.00
    2    5   22     -1.21      0.00
    2    5   23      1.29      0.00
    2    5   24      1.59      0.00
    2    5   25      2.10      0.00
    2    5   26     -1.91      0.00
   -2   -6   25      1.17      0.00
   -2   -6   24     -0.71      0.00
   -2   -6   23     -1.80      0.00
   -2   -6   22      2.70      0.00
   -2   -6   21      1.98      0.00
   -2   -6   20     -2.60      0.00
   -2   -6   19      1.28      0.00
   -2   -6   18      0.03      0.00
   -2   -6   17      0.75      0.00
   -2   -6   16      3.60      0.00
   -2   -6   15     -3.66      0.00
   -2   -6   14      2.56      0.00
   -2   -6   13     -0.72      0.00
   -2   -6   12      1.75      0.00
   -2   -6   11     -3.82      0.00
   -2   -6   10     -1.44      0.00
   -2   -6    9      3.76      0.00
   -2   -6    8      6.49      0.00
   -2   -6    7      1.19      0.00
   -2   -6    6     -0.17      0.00
   -2   -6    5    -17.72      0.00
   -2   -6    4      9.71      0.00
   -2   -6    3      7.10      0.00
   -2   -6    2      4.44      0.00
   -2   -6    1      1.86      0.00
    2    6    0     -3.72      0.00
    2    6    1     -1.90      0.00
    2    6    2     -7.31      0.00
    2    6    3     -5.22      0.00
    2    6    4     -8.88      0.00
    2    6    5      4.86      0.00
    2    6    6     24.65      0.00
    2    6    7     -6.32      0.00
    2    6    8     -5.67      0.00
    2    6    9    -12.02      0.00
    2    6   10     -1.73      0.00
    2    6   11      0.73      0.00
    2    6   12      4.70      0.00
    2    6   13     -3.53      0.00
    2    6   14     -0.83      0.00
    2    6   15      1.18      0.00
    2    6   16     -5.37      0.00
    2    6   17      1.18      0.00
    2    6   18      1.67      0.00
    2    6   19      0.23      0.00
    2    6   20     -0.81      0.00
    2    6   21     -0.14      0.00
    2    6   22     -1.94      0.00
    2    6   23     -0.35      0.00
    2    6   24     -1.08      0.00
    2    6   25      0.76      0.00
    2    6   26     -1.36      0.00
   -2   -7   24      0.19      0.00
   -2   -7   23     -4.54      0.00
   -2   -7   22      1.80      0.00
   -2   -7   21      1.30      0.00
   -2   -7   20     -1.94      0.00
   -2   -7   19      0.86      0.00
   -2   -7   18      1.97      0.00
   -2   -7   17      0.57      0.00
   -2   -7   16      2.22      0.00
   -2   -7   15     -1.38      0.00
   -2   -7   14      1.66      0.00
   -2   -7   13      1.60      0.00
   -2   -7   12      1.78      0.00
   -2   -7   11     -3.18      0.00
   -2   -7   10     -2.43      0.00
   -2   -7    9      5.44      0.00
   -2   -7    8      4.45      0.00
   -2   -7    7      1.48      0.00
   -2   -7    6     -3.65      0.00
   -2   -7    5    -16.89      0.00
   -2   -7    4      2.61      0.00
   -2   -7    3      7.61      0.00
   -2   -7    2      7.18      0.00
   -2   -7    1     -3.81      0.00
    2    7    0      2.74      0.00
    2    7    1     -4.64      0.00
    2    7    2     -3.56      0.00
    2    7    3     -1.27      0.00
    2    7    4     -2.44      0.00
    2    7    5      2.36      0.00
    2    7    6     19.60      0.00
    2    7    7     -3.89      0.00
    2    7    8     -4.76      0.00
    2    7    9     -8.96      0.00
    2    7   10      0.68      0.00
    2    7   11      0.24      0.00
    2    7   12     10.05      0.00
    2    7   13      0.13      0.00
    2    7   14     -0.04      0.00
    2    7   15     -1.23      0.00
    2    7   16     -3.52      0.00
    2    7   17     -0.87      0.00
    2    7   18      1.62      0.00
    2    7   19     -0.39      0.00
    2    7   20     -0.36      0.00
    2    7   21      1.32      0.00
    2    7   22      0.75      0.00
    2    7   23      0.32      0.00
    2    7   24     -0.13      0.00
    2    7   25      1.59      0.00
    2    7   26      0.46      0.00
   -2   -8   24      1.18      0.00
   -2   -8   23     -4.14      0.00
   -2   -8   22      2.79      0.00
   -2   -8   21      1.04      0.00
   -2   -8   20     -0.99      0.00
   -2   -8   19      0.09      0.00
   -2   -8   18      1.07      0.00
   -2   -8   17     -1.01      0.00
   -2   -8   16     -0.95      0.00
   -2   -8   15     -0.61      0.00
   -2   -8   14      1.11      0.00
   -2   -8   13      1.21      0.00
   -2   -8   12     -0.73      0.00
   -2   -8   11     -1.34      0.00
   -2   -8   10     -3.92      0.00
   -2   -8    9      6.52      0.00
   -2   -8    8      2.34      0.00
   -2   -8    7      4.15      0.00
   -2   -8    6     -4.42      0.00
   -2   -8    5    -12.08      0.00
   -2   -8    4      1.95      0.00
   -2   -8    3      6.26      0.00
   -2   -8    2     11.37      0.00
   -2   -8    1     -8.05      0.00
    2    8    0      1.02      0.00
    2    8    1     -6.66      0.00
    2    8    2     -4.50      0.00
    2    8    3      1.12      0.00
    2    8    4     -2.00      0.00
    2    8    5      0.00      0.00
    2    8    6     13.46      0.00
    2    8    7     -1.05      0.00
    2    8    8     -6.97      0.00
    2    8    9     -9.19      0.00
    2    8   10     -2.03      0.00
    2    8   11     -3.70      0.00
    2    8   12      9.46      0.00
    2    8   13      0.01      0.00
    2    8   14     -0.72      0.00
    2    8   15     -3.21      0.00
    2    8   16      0.23      0.00
    2    8   17      0.51      0.00
    2    8   18      1.10      0.00
    2    8   19     -1.33      0.00
    2    8   20      0.17      0.00
    2    8   21     -1.93      0.00
    2    8   22      0.21      0.00
    2    8   23     -2.21      0.00
    2    8   24     -1.09      0.00
    2    8   25     -0.02      0.00
   -2   -9   23     -3.92      0.00
   -2   -9   22      3.02      0.00
   -2   -9   21      1.40      0.00
   -2   -9   20     -0.10      0.00
   -2   -9   19      3.94      0.00
   -2   -9   18      1.62      0.00
   -2   -9   17      0.01      0.00
   -2   -9   16     -0.41      0.00
   -2   -9   15      1.65      0.00
   -2   -9   14      0.33      0.00
   -2   -9   13      1.29      0.00
   -2   -9   12     -2.43      0.00
   -2   -9   11      0.57      0.00
   -2   -9   10     -4.10      0.00
   -2   -9    9      5.56      0.00
   -2   -9    8      0.02      0.00
   -2   -9    7      4.27      0.00
   -2   -9    6     -5.45      0.00
   -2   -9    5     -9.60      0.00
   -2   -9    4      1.98      0.00
   -2   -9    3      4.22      0.00
   -2   -9    2     13.47      0.00
   -2   -9    1     -6.05      0.00
    2    9    0     -1.56      0.00
    2    9    1     -3.28      0.00
    2    9    2     -2.83      0.00
    2    9    3      5.29      0.00
    2    9    4     -3.45      0.00
    2    9    5     -0.81      0.00
    2    9    6      7.70      0.00
    2    9    7      3.21      0.00
    2    9    8     -6.53      0.00
    2    9    9     -7.72      0.00
    2    9   10      0.71      0.00
    2    9   11     -0.53      0.00
    2    9   12      9.93      0.00
    2    9   13      0.37      0.00
    2    9   14     -1.51      0.00
    2    9   15     -4.44      0.00
    2    9   16     -1.12      0.00
    2    9   17      1.33      0.00
    2    9   18      0.48      0.00
    2    9   19     -1.76      0.00
    2    9   20      3.53      0.00
    2    9   21     -2.44      0.00
    2    9   22      1.65      0.00
    2    9   23     -0.85      0.00
    2    9   24     -0.11      0.00
    2    9   25     -1.05      0.00
   -2  -10   23     -2.76      0.00
   -2  -10   22      0.96      0.00
   -2  -10   21      1.36      0.00
   -2  -10   20     -3.93      0.00
   -2  -10   19      3.89      0.00
   -2  -10   18     -1.18      0.00
   -2  -10   17     -1.15      0.00
   -2  -10   16     -2.06      0.00
   -2  -10   15      3.72      0.00
   -2  -10   14     -1.72      0.00
   -2  -10   13      1.94      0.00
   -2  -10   12     -2.73      0.00
   -2  -10   11      0.91      0.00
   -2  -10   10     -4.01      0.00
   -2  -10    9      4.92      0.00
   -2  -10    8     -2.36      0.00
   -2  -10    7      3.43      0.00
   -2  -10    6     -5.08      0.00
   -2  -10    5     -6.86      0.00
   -2  -10    4      0.11      0.00
   -2  -10    3      1.20      0.00
   -2  -10    2     13.03      0.00
   -2  -10    1     -5.80      0.00
    2   10    0     -5.93      0.00
    2   10    1     -0.74      0.00
    2   10    2     -2.08      0.00
    2   10    3      9.36      0.00
    2   10    4     -3.91      0.00
    2   10    5      0.11      0.00
    2   10    6      5.33      0.00
    2   10    7      5.39      0.00
    2   10    8     -6.58      0.00
    2   10    9     -9.28      0.00
    2   10   10      0.27      0.00
    2   10   11      0.70      0.00
    2   10   12      6.67      0.00
    2   10   13      0.23      0.00
    2   10   14     -1.11      0.00
    2   10   15     -2.11      0.00
    2   10   16     -2.79      0.00
    2   10   17      3.36      0.00
    2   10   18      0.46      0.00
    2   10   19     -3.00      0.00
    2   10   20      2.84      0.00
    2   10   21     -1.71      0.00
    2   10   22      0.54      0.00
    2   10   23     -0.24      0.00
    2   10   24      0.20      0.00
    2   10   25     -2.51      0.00
   -2  -11   22      0.33      0.00
   -2  -11   21      4.50      0.00
   -2  -11   20     -3.72      0.00
   -2  -11   19      4.99      0.00
   -2  -11   18     -0.77      0.00
   -2  -11   17      0.16      0.00
   -2  -11   16     -4.55      0.00
   -2  -11   15      4.13      0.00
   -2  -11   14     -2.56      0.00
   -2  -11   13      0.42      0.00
   -2  -11   12     -3.27      0.00
   -2  -11   11      1.54      0.00
   -2  -11   10     -3.25      0.00
   -2  -11    9      6.02      0.00
   -2  -11    8     -3.11      0.00
   -2  -11    7      5.14      0.00
   -2  -11    6     -2.59      0.00
   -2  -11    5     -3.33      0.00
   -2  -11    4     -0.39      0.00
   -2  -11    3     -0.55      0.00
   -2  -11    2     14.09      0.00
   -2  -11    1     -5.52      0.00
    2   11    0    -10.09      0.00
    2   11    1      1.43      0.00
    2   11    2     -4.17      0.00
    2   11    3      7.26      0.00
    2   11    4     -5.56      0.00
    2   11    5     -2.73      0.00
    2   11    6      1.96      0.00
    2   11    7      5.41      0.00
    2   11    8     -4.43      0.00
    2   11    9     -6.58      0.00
    2   11   10      1.41      0.00
    2   11   11      3.11      0.00
    2   11   12      5.81      0.00
    2   11   13     -0.44      0.00
    2   11   14     -2.20      0.00
    2   11   15     -0.73      0.00
    2   11   16     -4.78      0.00
    2   11   17      3.87      0.00
    2   11   18     -0.43      0.00
    2   11   19     -2.85      0.00
    2   11   20      0.60      0.00
    2   11   21     -0.10      0.00
    2   11   22     -0.81      0.00
    2   11   23     -0.39      0.00
    2   11   24      0.67      0.00
   -2  -12   21      3.56      0.00
   -2  -12   20     -4.11      0.00
   -2  -12   19      3.87      0.00
   -2  -12   18     -0.09      0.00
   -2  -12   17      1.45      0.00
   -2  -12   16     -3.27      0.00
   -2  -12   15      4.36      0.00
   -2  -12   14      1.11      0.00
   -2  -12   13     -0.49      0.00
   -2  -12   12     -2.68      0.00
   -2  -12   11      2.32      0.00
   -2  -12   10     -3.11      0.00
   -2  -12    9      3.33      0.00
   -2  -12    8     -3.64      0.00
   -2  -12    7      4.25      0.00
   -2  -12    6     -2.43      0.00
   -2  -12    5     -3.41      0.00
   -2  -12    4     -0.01      0.00
   -2  -12    3     -0.52      0.00
   -2  -12    2     13.20      0.00
   -2  -12    1     -1.95      0.00
    2   12    0    -10.43      0.00
    2   12    1      5.70      0.00
    2   12    2     -1.25      0.00
    2   12    3      7.24      0.00
    2   12    4     -0.99      0.00
    2   12    5     -2.16      0.00
    2   12    6     -0.57      0.00
    2   12    7      5.19      0.00
    2   12    8     -3.64      0.00
    2   12    9     -6.62      0.00
    2   12   10     -0.79      0.00
    2   12   11      1.82      0.00
    2   12   12      5.57      0.00
    2   12   13     -1.78      0.00
    2   12   14     -2.62      0.00
    2   12   15      2.48      0.00
    2   12   16     -3.91      0.00
    2   12   17      3.70      0.00
    2   12   18      0.69      0.00
    2   12   19     -1.05      0.00
    2   12   20      0.48      0.00
    2   12   21      0.45      0.00
    2   12   22     -0.38      0.00
    2   12   23     -0.18      0.00
    2   12   24      0.63      0.00
   -2  -13   21      2.19      0.00
   -2  -13   20     -3.51      0.00
   -2  -13   19      1.69      0.00
   -2  -13   18     -0.79      0.00
   -2  -13   17     -2.05      0.00
   -2  -13   16     -2.90      0.00
   -2  -13   15     -0.22      0.00
   -2  -13   14      0.60      0.00
   -2  -13   13     -3.42      0.00
   -2  -13   12     -2.08      0.00
   -2  -13   11      1.35      0.00
   -2  -13   10     -1.03      0.00
   -2  -13    9      0.93      0.00
   -2  -13    8      0.22      0.00
   -2  -13    7      2.71      0.00
   -2  -13    6     -2.79      0.00
   -2  -13    5     -3.92      0.00
   -2  -13    4     -0.51      0.00
   -2  -13    3     -0.92      0.00
   -2  -13    2      7.75      0.00
   -2  -13    1     -1.28      0.00
    2   13    0    -10.98      0.00
    2   13    1      2.15      0.00
    2   13    2     -1.09      0.00
    2   13    3      2.79      0.00
    2   13    4     -0.07      0.00
    2   13    5     -2.71      0.00
    2   13    6     -2.18      0.00
    2   13    7      6.61      0.00
    2   13    8      0.00      0.00
    2   13    9     -4.80      0.00
    2   13   10      1.38      0.00
    2   13   11      1.49      0.00
    2   13   12      5.07      0.00
    2   13   13     -2.64      0.00
    2   13   14     -3.29      0.00
    2   13   15      2.92      0.00
    2   13   16     -4.43      0.00
    2   13   17      0.15      0.00
    2   13   18      2.07      0.00
    2   13   19     -1.81      0.00
    2   13   20     -0.29      0.00
    2   13   21     -0.69      0.00
    2   13   22      0.74      0.00
    2   13   23      0.19      0.00
   -2  -14   20     -0.82      0.00
   -2  -14   19      1.53      0.00
   -2  -14   18      1.85      0.00
   -2  -14   17     -1.05      0.00
   -2  -14   16      1.74      0.00
   -2  -14   15      0.21      0.00
   -2  -14   14      2.99      0.00
   -2  -14   13     -2.04      0.00
   -2  -14   12      0.68      0.00
   -2  -14   11      0.64      0.00
   -2  -14   10      0.62      0.00
   -2  -14    9     -0.09      0.00
   -2  -14    8      2.61      0.00
   -2  -14    7      0.88      0.00
   -2  -14    6     -2.77      0.00
   -2  -14    5     -1.31      0.00
   -2  -14    4      0.98      0.00
   -2  -14    3      0.44      0.00
   -2  -14    2      7.02      0.00
   -2  -14    1     -0.67      0.00
    2   14    0     -5.84      0.00
    2   14    1     -0.86      0.00
    2   14    2      2.40      0.00
    2   14    3      0.75      0.00
    2   14    4      0.73      0.00
    2   14    5     -2.26      0.00
    2   14    6     -3.21      0.00
    2   14    7      4.11      0.00
    2   14    8      0.60      0.00
    2   14    9     -6.04      0.00
    2   14   10      2.58      0.00
    2   14   11     -0.41      0.00
    2   14   12      3.38      0.00
    2   14   13     -0.76      0.00
    2   14   14     -1.06      0.00
    2   14   15      2.34      0.00
    2   14   16     -2.32      0.00
    2   14   17     -0.80      0.00
    2   14   18      3.98      0.00
    2   14   19     -2.29      0.00
    2   14   20     -1.51      0.00
    2   14   21     -1.43      0.00
    2   14   22      0.89      0.00
   -2  -15   19     -0.94      0.00
   -2  -15   18      0.36      0.00
   -2  -15   17     -2.75      0.00
   -2  -15   16      0.13      0.00
   -2  -15   15     -3.17      0.00
   -2  -15   14      1.39      0.00
   -2  -15   13     -2.72      0.00
   -2  -15   12     -0.75      0.00
   -2  -15   11      1.08      0.00
   -2  -15   10      0.43      0.00
   -2  -15    9      0.77      0.00
   -2  -15    8      1.29      0.00
   -2  -15    7     -1.18      0.00
   -2  -15    6     -3.71      0.00
   -2  -15    5     -0.51      0.00
   -2  -15    4      0.43      0.00
   -2  -15    3     -0.29      0.00
   -2  -15    2      7.16      0.00
   -2  -15    1     -3.30      0.00
    2   15    0     -1.69      0.00
    2   15    1     -4.07      0.00
    2   15    2      2.74      0.00
    2   15    3     -1.10      0.00
    2   15    4     -0.04      0.00
    2   15    5     -0.13      0.00
    2   15    6     -2.55      0.00
    2   15    7      2.12      0.00
    2   15    8      3.02      0.00
    2   15    9     -5.02      0.00
    2   15   10      3.56      0.00
    2   15   11     -1.70      0.00
    2   15   12      1.60      0.00
    2   15   13     -0.50      0.00
    2   15   14      0.09      0.00
    2   15   15     -0.62      0.00
    2   15   16     -0.55      0.00
    2   15   17     -0.13      0.00
    2   15   18      3.55      0.00
    2   15   19     -1.12      0.00
    2   15   20     -1.32      0.00
    2   15   21     -0.66      0.00
   -2  -16   18      1.39      0.00
   -2  -16   17     -1.13      0.00
   -2  -16   16      1.44      0.00
   -2  -16   15     -1.67      0.00
   -2  -16   14      2.24      0.00
   -2  -16   13     -1.00      0.00
   -2  -16   12     -2.25      0.00
   -2  -16   11      3.10      0.00
   -2  -16   10      0.17      0.00
   -2  -16    9      1.11      0.00
   -2  -16    8     -0.61      0.00
   -2  -16    7     -1.75      0.00
   -2  -16    6     -2.92      0.00
   -2  -16    5      0.73      0.00
   -2  -16    4     -0.34      0.00
   -2  -16    3      0.15      0.00
   -2  -16    2      6.84      0.00
   -2  -16    1     -5.05      0.00
    2   16    0      0.63      0.00
    2   16    1     -3.16      0.00
    2   16    2      1.39      0.00
    2   16    3      0.54      0.00
    2   16    4     -0.15      0.00
    2   16    5      2.10      0.00
    2   16    6     -2.38      0.00
    2   16    7     -0.18      0.00
    2   16    8      4.00      0.00
    2   16    9     -3.49      0.00
    2   16   10      3.16      0.00
    2   16   11     -0.80      0.00
    2   16   12      1.16      0.00
    2   16   13     -1.47      0.00
    2   16   14      1.40      0.00
    2   16   15     -1.53      0.00
    2   16   16     -0.33      0.00
    2   16   17      0.14      0.00
    2   16   18      1.38      0.00
    2   16   19     -1.13      0.00
    2   16   20     -1.58      0.00
   -2  -17   16      0.31      0.00
   -2  -17   15     -0.76      0.00
   -2  -17   14      1.22      0.00
   -2  -17   13     -0.67      0.00
   -2  -17   12     -1.67      0.00
   -2  -17   11      4.82      0.00
   -2  -17   10      1.68      0.00
   -2  -17    9      0.82      0.00
   -2  -17    8     -1.27      0.00
   -2  -17    7     -1.63      0.00
   -2  -17    6     -2.22      0.00
   -2  -17    5      1.69      0.00
   -2  -17    4     -0.81      0.00
   -2  -17    3      1.15      0.00
   -2  -17    2      4.87      0.00
   -2  -17    1     -5.07      0.00
    2   17    0     -1.03      0.00
    2   17    1     -2.46      0.00
    2   17    2     -2.32      0.00
    2   17    3      0.68      0.00
    2   17    4     -0.82      0.00
    2   17    5      1.36      0.00
    2   17    6     -2.54      0.00
    2   17    7     -1.90      0.00
    2   17    8      3.68      0.00
    2   17    9     -0.99      0.00
    2   17   10      2.59      0.00
    2   17   11      0.88      0.00
    2   17   12      0.42      0.00
    2   17   13     -2.95      0.00
    2   17   14      2.35      0.00
    2   17   15     -0.04      0.00
    2   17   16     -0.90      0.00
    2   17   17      0.62      0.00
    2   17   18      0.94      0.00
    2   17   19     -1.26      0.00
   -2  -18   15     -0.23      0.00
   -2  -18   14     -0.04      0.00
   -2  -18   13     -2.58      0.00
   -2  -18   12     -1.85      0.00
   -2  -18   11      3.68      0.00
   -2  -18   10      0.66      0.00
   -2  -18    9     -0.59      0.00
   -2  -18    8     -1.59      0.00
   -2  -18    7     -1.77      0.00
   -2  -18    6     -1.16      0.00
   -2  -18    5      1.64      0.00
   -2  -18    4      0.35      0.00
   -2  -18    3      1.68      0.00
   -2  -18    2      2.96      0.00
   -2  -18    1     -2.11      0.00
    2   18    0     -0.78      0.00
    2   18    1     -0.83      0.00
    2   18    2     -0.71      0.00
    2   18    3      2.38      0.00
    2   18    4      1.02      0.00
    2   18    5      0.29      0.00
    2   18    6     -2.09      0.00
    2   18    7     -3.25      0.00
    2   18    8      2.17      0.00
    2   18    9      0.95      0.00
    2   18   10      1.58      0.00
    2   18   11      0.67      0.00
    2   18   12     -0.55      0.00
    2   18   13     -3.92      0.00
    2   18   14      2.38      0.00
    2   18   15      1.80      0.00
    2   18   16     -1.06      0.00
    2   18   17      1.10      0.00
    2   18   18      0.88      0.00
   -2  -19   13     -1.00      0.00
   -2  -19   12     -0.61      0.00
   -2  -19   11      5.08      0.00
   -2  -19   10      0.25      0.00
   -2  -19    9     -0.77      0.00
   -2  -19    8     -0.72      0.00
   -2  -19    7     -3.39      0.00
   -2  -19    6     -0.14      0.00
   -2  -19    5     -0.43      0.00
   -2  -19    4      0.81      0.00
   -2  -19    3     -0.12      0.00
   -2  -19    2      0.14      0.00
   -2  -19    1     -1.85      0.00
    2   19    0     -1.44      0.00
    2   19    1     -2.98      0.00
    2   19    2      0.25      0.00
    2   19    3      2.97      0.00
    2   19    4      1.02      0.00
    2   19    5     -0.69      0.00
    2   19    6     -0.89      0.00
    2   19    7     -2.00      0.00
    2   19    8      2.64      0.00
    2   19    9      4.10      0.00
    2   19   10      2.47      0.00
    2   19   11      0.39      0.00
    2   19   12     -0.29      0.00
    2   19   13     -4.59      0.00
    2   19   14      1.05      0.00
    2   19   15      1.85      0.00
    2   19   16     -1.72      0.00
   -2  -20   11      4.40      0.00
   -2  -20   10      0.08      0.00
   -2  -20    9     -0.95      0.00
   -2  -20    8      1.75      0.00
   -2  -20    7     -3.22      0.00
   -2  -20    6      2.02      0.00
   -2  -20    5     -0.97      0.00
   -2  -20    4      1.78      0.00
   -2  -20    3     -0.49      0.00
   -2  -20    2     -0.16      0.00
   -2  -20    1     -1.20      0.00
    2   20    0     -0.73      0.00
    2   20    1     -2.71      0.00
    2   20    2      0.73      0.00
    2   20    3      3.70      0.00
    2   20    4     -1.11      0.00
    2   20    5     -2.99      0.00
    2   20    6     -2.45      0.00
    2   20    7     -2.57      0.00
    2   20    8     -0.13      0.00
    2   20    9      3.57      0.00
    2   20   10      1.69      0.00
    2   20   11     -0.35      0.00
    2   20   12      0.37      0.00
    2   20   13     -3.33      0.00
    2   20   14      1.63      0.00
    2   20   15      2.72      0.00
   -2  -21    9     -2.23      0.00
   -2  -21    8      1.41      0.00
   -2  -21    7     -2.92      0.00
   -2  -21    6      1.07      0.00
   -2  -21    5     -1.88      0.00
   -2  -21    4      1.28      0.00
   -2  -21    3      0.26      0.00
   -2  -21    2     -0.79      0.00
   -2  -21    1     -0.38      0.00
    2   21    0     -0.31      0.00
    2   21    1     -0.53      0.00
    2   21    2      1.38      0.00
    2   21    3      4.57      0.00
    2   21    4     -0.11      0.00
    2   21    5     -1.60      0.00
    2   21    6     -0.02      0.00
    2   21    7      0.55      0.00
    2   21    8      0.30      0.00
    2   21    9      4.26      0.00
    2   21   10      1.52      0.00
    2   21   11     -0.68      0.00
    2   21   12     -0.60      0.00
    2   21   13     -2.53      0.00
   -2  -22    6     -0.58      0.00
   -2  -22    5     -1.95      0.00
   -2  -22    4     -0.51      0.00
   -2  -22    3      1.24      0.00
   -2  -22    2     -2.43      0.00
   -2  -22    1     -0.32      0.00
    2   22    0     -0.22      0.00
    2   22    1     -0.02      0.00
    2   22    2      0.56      0.00
    2   22    3      1.51      0.00
    2   22    4     -0.91      0.00
    2   22    5     -3.46      0.00
    2   22    6     -0.58      0.00
    2   22    7     -0.35      0.00
    2   22    8     -0.87      0.00
    2   22    9      3.07      0.00
    2   22   10      0.87      0.00
   -2  -23    1     -0.30      0.00
    2   23    0      0.46      0.00
    2   23    1      0.64      0.00
    2   23    2      1.02      0.00
    2   23    3      0.40      0.00
    2   23    4      0.84      0.00
   -3   20    8      0.10      0.00
   -3   20    7     -0.63      0.00
   -3   20    6      0.76      0.00
   -3   20    5     -0.25      0.00
   -3   20    4      1.40      0.00
   -3   20    3      2.26      0.00
   -3   20    2      1.60      0.00
   -3   20    1     -1.74      0.00
   -3   20    0     -1.17      0.00
    3  -20    1     -0.98      0.00
    3  -20    2      1.08      0.00
    3  -20    3      0.07      0.00
    3  -20    4     -2.19      0.00
    3  -20    5     -0.67      0.00
    3  -20    6     -1.86      0.00
   -3   19   11      1.35      0.00
   -3   19   10     -1.44      0.00
   -3   19    9      0.02      0.00
   -3   19    8     -0.21      0.00
   -3   19    7     -2.80      0.00
   -3   19    6      0.74      0.00
   -3   19    5     -1.32      0.00
   -3   19    4      2.26      0.00
   -3   19    3      1.66      0.00
   -3   19    2      1.62      0.00
   -3   19    1     -4.24      0.00
   -3   19    0     -1.01      0.00
    3  -19    1     -0.82      0.00
    3  -19    2      1.80      0.00
    3  -19    3      1.62      0.00
    3  -19    4     -0.91      0.00
    3  -19    5      1.11      0.00
    3  -19    6     -2.75      0.00
    3  -19    7      2.60      0.00
    3  -19    8     -3.38      0.00
    3  -19    9      3.58      0.00
    3  -19   10     -2.38      0.00
   -3   18   13      0.46      0.00
   -3   18   12     -0.69      0.00
   -3   18   11      2.00      0.00
   -3   18   10      0.08      0.00
   -3   18    9      1.22      0.00
   -3   18    8      0.56      0.00
   -3   18    7     -3.64      0.00
   -3   18    6      1.07      0.00
   -3   18    5     -0.27      0.00
   -3   18    4      2.99      0.00
   -3   18    3      1.93      0.00
   -3   18    2      2.08      0.00
   -3   18    1     -4.01      0.00
   -3   18    0     -1.08      0.00
    3  -18    1     -0.58      0.00
    3  -18    2      0.15      0.00
    3  -18    3      1.69      0.00
    3  -18    4     -1.39      0.00
    3  -18    5     -0.29      0.00
    3  -18    6     -3.06      0.00
    3  -18    7      3.54      0.00
    3  -18    8     -2.80      0.00
    3  -18    9      4.44      0.00
    3  -18   10     -0.06      0.00
    3  -18   11     -0.31      0.00
    3  -18   12      2.01      0.00
   -3   17   15     -1.24      0.00
   -3   17   14     -0.02      0.00
   -3   17   13     -0.19      0.00
   -3   17   12     -1.64      0.00
   -3   17   11      1.73      0.00
   -3   17   10      0.49      0.00
   -3   17    9      1.18      0.00
   -3   17    8      0.42      0.00
   -3   17    7     -4.57      0.00
   -3   17    6      0.92      0.00
   -3   17    5      0.04      0.00
   -3   17    4      1.97      0.00
   -3   17    3      0.40      0.00
   -3   17    2      0.51      0.00
   -3   17    1     -3.11      0.00
   -3   17    0     -3.10      0.00
    3  -17    1      0.51      0.00
    3  -17    2      0.53      0.00
    3  -17    3      2.59      0.00
    3  -17    4     -0.44      0.00
    3  -17    5     -1.80      0.00
    3  -17    6     -2.60      0.00
    3  -17    7      1.16      0.00
    3  -17    8     -3.34      0.00
    3  -17    9      1.35      0.00
    3  -17   10      1.57      0.00
    3  -17   11     -2.31      0.00
    3  -17   12      2.97      0.00
    3  -17   13     -3.73      0.00
    3  -17   14     -0.07      0.00
   -3   16   17      1.20      0.00
   -3   16   16     -0.98      0.00
   -3   16   15     -0.80      0.00
   -3   16   14      0.15      0.00
   -3   16   13     -0.75      0.00
   -3   16   12     -2.64      0.00
   -3   16   11      1.95      0.00
   -3   16   10      0.59      0.00
   -3   16    9     -0.62      0.00
   -3   16    8      0.53      0.00
   -3   16    7     -4.95      0.00
   -3   16    6      1.39      0.00
   -3   16    5      0.82      0.00
   -3   16    4      3.36      0.00
   -3   16    3      1.95      0.00
   -3   16    2      0.80      0.00
   -3   16    1     -1.01      0.00
   -3   16    0     -3.98      0.00
    3  -16    1      0.34      0.00
    3  -16    2      1.20      0.00
    3  -16    3      1.62      0.00
    3  -16    4      0.52      0.00
    3  -16    5     -0.99      0.00
    3  -16    6      0.46      0.00
    3  -16    7      0.63      0.00
    3  -16    8     -0.39      0.00
    3  -16    9      0.94      0.00
    3  -16   10      2.05      0.00
    3  -16   11     -1.89      0.00
    3  -16   12      1.78      0.00
    3  -16   13     -2.54      0.00
    3  -16   14     -2.40      0.00
    3  -16   15      2.23      0.00
   -3   15   18     -2.04      0.00
   -3   15   17      1.53      0.00
   -3   15   16     -0.13      0.00
   -3   15   15     -0.16      0.00
   -3   15   14      0.99      0.00
   -3   15   13      0.15      0.00
   -3   15   12     -1.83      0.00
   -3   15   11      3.10      0.00
   -3   15   10      1.73      0.00
   -3   15    9     -1.98      0.00
   -3   15    8      0.73      0.00
   -3   15    7     -4.21      0.00
   -3   15    6     -0.68      0.00
   -3   15    5      0.18      0.00
   -3   15    4      2.43      0.00
   -3   15    3      1.49      0.00
   -3   15    2     -1.09      0.00
   -3   15    1     -2.11      0.00
   -3   15    0     -3.06      0.00
    3  -15    1     -0.56      0.00
    3  -15    2      1.78      0.00
    3  -15    3      0.72      0.00
    3  -15    4      0.02      0.00
    3  -15    5     -2.08      0.00
    3  -15    6     -0.09      0.00
    3  -15    7     -1.57      0.00
    3  -15    8     -0.14      0.00
    3  -15    9      1.01      0.00
    3  -15   10      0.28      0.00
    3  -15   11      1.55      0.00
    3  -15   12      1.61      0.00
    3  -15   13     -0.52      0.00
    3  -15   14     -2.77      0.00
    3  -15   15      3.33      0.00
    3  -15   16      0.22      0.00
    3  -15   17      2.02      0.00
   -3   14   19      2.01      0.00
   -3   14   18     -3.11      0.00
   -3   14   17      0.40      0.00
   -3   14   16      0.17      0.00
   -3   14   15     -2.02      0.00
   -3   14   14     -0.20      0.00
   -3   14   13     -0.43      0.00
   -3   14   12     -1.55      0.00
   -3   14   11      2.08      0.00
   -3   14   10      2.00      0.00
   -3   14    9     -2.36      0.00
   -3   14    8     -1.12      0.00
   -3   14    7     -1.18      0.00
   -3   14    6     -1.62      0.00
   -3   14    5      2.58      0.00
   -3   14    4      4.00      0.00
   -3   14    3      3.42      0.00
   -3   14    2     -1.17      0.00
   -3   14    1     -3.45      0.00
   -3   14    0     -1.73      0.00
    3  -14    1     -1.77      0.00
    3  -14    2      2.21      0.00
    3  -14    3      2.20      0.00
    3  -14    4      0.86      0.00
    3  -14    5     -1.39      0.00
    3  -14    6      1.05      0.00
    3  -14    7     -0.80      0.00
    3  -14    8     -1.33      0.00
    3  -14    9      0.64      0.00
    3  -14   10     -2.49      0.00
    3  -14   11      2.25      0.00
    3  -14   12      0.66      0.00
    3  -14   13     -2.00      0.00
    3  -14   14     -1.70      0.00
    3  -14   15      1.79      0.00
    3  -14   16      1.17      0.00
    3  -14   17     -0.18      0.00
    3  -14   18      0.10      0.00
   -3   13   20     -1.04      0.00
   -3   13   19      2.86      0.00
   -3   13   18     -2.04      0.00
   -3   13   17      0.29      0.00
   -3   13   16      2.18      0.00
   -3   13   15     -2.18      0.00
   -3   13   14     -0.33      0.00
   -3   13   13     -0.63      0.00
   -3   13   12     -0.56      0.00
   -3   13   11      0.85      0.00
   -3   13   10      1.97      0.00
   -3   13    9     -2.34      0.00
   -3   13    8     -4.29      0.00
   -3   13    7     -0.10      0.00
   -3   13    6     -1.99      0.00
   -3   13    5      2.06      0.00
   -3   13    4      3.43      0.00
   -3   13    3      4.35      0.00
   -3   13    2     -1.61      0.00
   -3   13    1     -5.35      0.00
   -3   13    0     -1.08      0.00
    3  -13    1     -2.91      0.00
    3  -13    2      3.00      0.00
    3  -13    3      3.33      0.00
    3  -13    4     -0.06      0.00
    3  -13    5     -1.76      0.00
    3  -13    6      1.99      0.00
    3  -13    7     -0.03      0.00
    3  -13    8     -2.21      0.00
    3  -13    9      2.22      0.00
    3  -13   10     -1.22      0.00
    3  -13   11      3.02      0.00
    3  -13   12      1.67      0.00
    3  -13   13     -2.39      0.00
    3  -13   14      0.60      0.00
    3  -13   15     -0.37      0.00
    3  -13   16      1.83      0.00
    3  -13   17     -1.75      0.00
    3  -13   18      0.96      0.00
    3  -13   19      0.62      0.00
   -3   12   21      2.39      0.00
   -3   12   20     -2.75      0.00
   -3   12   19      2.03      0.00
   -3   12   18     -1.56      0.00
   -3   12   17     -0.95      0.00
   -3   12   16      2.68      0.00
   -3   12   15     -1.46      0.00
   -3   12   14      0.19      0.00
   -3   12   13      0.40      0.00
   -3   12   12      2.24      0.00
   -3   12   11      1.42      0.00
   -3   12   10      2.55      0.00
   -3   12    9     -3.08      0.00
   -3   12    8     -4.67      0.00
   -3   12    7     -0.91      0.00
   -3   12    6     -0.23      0.00
   -3   12    5      2.24      0.00
   -3   12    4      3.29      0.00
   -3   12    3      5.52      0.00
   -3   12    2     -0.39      0.00
   -3   12    1     -8.03      0.00
   -3   12    0     -1.18      0.00
    3  -12    1     -3.60      0.00
    3  -12    2      4.71      0.00
    3  -12    3      5.02      0.00
    3  -12    4     -0.02      0.00
    3  -12    5     -1.52      0.00
    3  -12    6      1.79      0.00
    3  -12    7     -1.42      0.00
    3  -12    8     -3.77      0.00
    3  -12    9      3.06      0.00
    3  -12   10     -0.75      0.00
    3  -12   11      2.38      0.00
    3  -12   12      1.57      0.00
    3  -12   13     -1.47      0.00
    3  -12   14      1.99      0.00
    3  -12   15     -1.50      0.00
    3  -12   16      1.96      0.00
    3  -12   17     -1.34      0.00
    3  -12   18      0.63      0.00
    3  -12   19      0.78      0.00
    3  -12   20     -0.95      0.00
   -3   11   22     -1.56      0.00
   -3   11   21      3.51      0.00
   -3   11   20     -2.50      0.00
   -3   11   19      0.90      0.00
   -3   11   18     -0.28      0.00
   -3   11   17     -2.36      0.00
   -3   11   16      1.06      0.00
   -3   11   15     -3.39      0.00
   -3   11   14     -2.07      0.00
   -3   11   13     -1.43      0.00
   -3   11   12      3.10      0.00
   -3   11   11      1.15      0.00
   -3   11   10      3.30      0.00
   -3   11    9     -3.35      0.00
   -3   11    8     -3.02      0.00
   -3   11    7     -1.62      0.00
   -3   11    6     -0.15      0.00
   -3   11    5      3.35      0.00
   -3   11    4      2.34      0.00
   -3   11    3      4.06      0.00
   -3   11    2      1.80      0.00
   -3   11    1    -10.09      0.00
   -3   11    0     -3.29      0.00
    3  -11    1     -3.66      0.00
    3  -11    2      5.52      0.00
    3  -11    3      6.85      0.00
    3  -11    4      0.44      0.00
    3  -11    5     -1.48      0.00
    3  -11    6     -1.31      0.00
    3  -11    7     -3.15      0.00
    3  -11    8     -3.89      0.00
    3  -11    9      3.39      0.00
    3  -11   10     -0.59      0.00
    3  -11   11      0.38      0.00
    3  -11   12      0.35      0.00
    3  -11   13     -2.35      0.00
    3  -11   14      0.68      0.00
    3  -11   15     -2.72      0.00
    3  -11   16      0.75      0.00
    3  -11   17      0.21      0.00
    3  -11   18      0.74      0.00
    3  -11   19      2.14      0.00
    3  -11   20      0.43      0.00
    3  -11   21      0.58      0.00
   -3   10   22     -1.62      0.00
   -3   10   21      3.32      0.00
   -3   10   20     -1.37      0.00
   -3   10   19     -0.47      0.00
   -3   10   18      2.57      0.00
   -3   10   17     -1.36      0.00
   -3   10   16      2.84      0.00
   -3   10   15     -2.10      0.00
   -3   10   14      0.05      0.00
   -3   10   13     -0.79      0.00
   -3   10   12      3.96      0.00
   -3   10   11      0.44      0.00
   -3   10   10      1.90      0.00
   -3   10    9     -4.19      0.00
   -3   10    8     -5.37      0.00
   -3   10    7     -1.57      0.00
   -3   10    6     -0.66      0.00
   -3   10    5      5.38      0.00
   -3   10    4      3.04      0.00
   -3   10    3      3.33      0.00
   -3   10    2      4.40      0.00
   -3   10    1     -8.38      0.00
   -3   10    0     -6.41      0.00
    3  -10    1     -2.11      0.00
    3  -10    2      6.91      0.00
    3  -10    3     11.31      0.00
    3  -10    4      2.84      0.00
    3  -10    5     -0.98      0.00
    3  -10    6     -4.42      0.00
    3  -10    7     -3.00      0.00
    3  -10    8      0.29      0.00
    3  -10    9      4.01      0.00
    3  -10   10      3.02      0.00
    3  -10   11     -0.70      0.00
    3  -10   12      1.77      0.00
    3  -10   13     -1.83      0.00
    3  -10   14      0.34      0.00
    3  -10   15     -2.07      0.00
    3  -10   16      0.46      0.00
    3  -10   17     -0.30      0.00
    3  -10   18     -1.19      0.00
    3  -10   19     -0.15      0.00
    3  -10   20     -1.84      0.00
    3  -10   21     -1.84      0.00
    3  -10   22     -1.66      0.00
   -3    9   23     -0.52      0.00
   -3    9   22     -1.21      0.00
   -3    9   21      2.87      0.00
   -3    9   20     -0.67      0.00
   -3    9   19     -2.74      0.00
   -3    9   18      2.63      0.00
   -3    9   17     -3.36      0.00
   -3    9   16      0.43      0.00
   -3    9   15     -3.26      0.00
   -3    9   14      0.15      0.00
   -3    9   13      0.33      0.00
   -3    9   12      5.51      0.00
   -3    9   11      4.25      0.00
   -3    9   10      2.85      0.00
   -3    9    9     -1.90      0.00
   -3    9    8     -7.60      0.00
   -3    9    7     -1.73      0.00
   -3    9    6     -0.43      0.00
   -3    9    5      3.61      0.00
   -3    9    4      1.49      0.00
   -3    9    3      1.76      0.00
   -3    9    2      3.00      0.00
   -3    9    1     -6.87      0.00
   -3    9    0    -11.23      0.00
    3   -9    1     -2.83      0.00
    3   -9    2      6.28      0.00
    3   -9    3     12.65      0.00
    3   -9    4      3.80      0.00
    3   -9    5     -7.18      0.00
    3   -9    6     -9.75      0.00
    3   -9    7     -6.20      0.00
    3   -9    8      3.35      0.00
    3   -9    9      1.46      0.00
    3   -9   10      4.06      0.00
    3   -9   11     -2.90      0.00
    3   -9   12     -0.13      0.00
    3   -9   13     -1.92      0.00
    3   -9   14     -0.93      0.00
    3   -9   15     -1.40      0.00
    3   -9   16      3.40      0.00
    3   -9   17      1.10      0.00
    3   -9   18      0.96      0.00
    3   -9   19      2.51      0.00
    3   -9   20      0.59      0.00
    3   -9   21     -0.50      0.00
    3   -9   22      0.67      0.00
    3   -9   23     -1.17      0.00
   -3    8   23     -0.62      0.00
   -3    8   22     -0.49      0.00
   -3    8   21      2.76      0.00
   -3    8   20      0.33      0.00
   -3    8   19     -2.08      0.00
   -3    8   18      3.61      0.00
   -3    8   17     -1.67      0.00
   -3    8   16     -0.89      0.00
   -3    8   15     -1.87      0.00
   -3    8   14     -1.94      0.00
   -3    8   13     -0.51      0.00
   -3    8   12      3.20      0.00
   -3    8   11      5.31      0.00
   -3    8   10     -0.05      0.00
   -3    8    9     -2.94      0.00
   -3    8    8     -7.64      0.00
   -3    8    7     -2.29      0.00
   -3    8    6      4.16      0.00
   -3    8    5      4.71      0.00
   -3    8    4      2.35      0.00
   -3    8    3      3.14      0.00
   -3    8    2      3.05      0.00
   -3    8    1     -2.25      0.00
   -3    8    0    -12.52      0.00
    3   -8    1     -1.67      0.00
    3   -8    2     10.81      0.00
    3   -8    3     14.08      0.00
    3   -8    4     10.35      0.00
    3   -8    5    -12.51      0.00
    3   -8    6    -11.30      0.00
    3   -8    7     -5.59      0.00
    3   -8    8      6.70      0.00
    3   -8    9      2.60      0.00
    3   -8   10      2.36      0.00
    3   -8   11     -0.92      0.00
    3   -8   12     -3.29      0.00
    3   -8   13     -0.65      0.00
    3   -8   14     -0.88      0.00
    3   -8   15     -2.41      0.00
    3   -8   16      3.74      0.00
    3   -8   17     -0.88      0.00
    3   -8   18     -1.70      0.00
    3   -8   19     -0.13      0.00
    3   -8   20     -0.35      0.00
    3   -8   21     -1.81      0.00
    3   -8   22      0.86      0.00
    3   -8   23     -1.49      0.00
   -3    7   24     -1.33      0.00
   -3    7   23      0.00      0.00
   -3    7   22      0.57      0.00
   -3    7   21      1.87      0.00
   -3    7   20      0.22      0.00
   -3    7   19     -1.09      0.00
   -3    7   18      2.11      0.00
   -3    7   17     -0.97      0.00
   -3    7   16     -2.03      0.00
   -3    7   15      0.84      0.00
   -3    7   14     -1.67      0.00
   -3    7   13      1.86      0.00
   -3    7   12      4.95      0.00
   -3    7   11      8.49      0.00
   -3    7   10     -1.75      0.00
   -3    7    9     -6.09      0.00
   -3    7    8     -7.50      0.00
   -3    7    7     -5.92      0.00
   -3    7    6      5.83      0.00
   -3    7    5      5.15      0.00
   -3    7    4     -1.20      0.00
   -3    7    3      0.67      0.00
   -3    7    2     -0.28      0.00
   -3    7    1      0.87      0.00
   -3    7    0    -16.93      0.00
    3   -7    1     -5.02      0.00
    3   -7    2     14.60      0.00
    3   -7    3     10.52      0.00
    3   -7    4     12.55      0.00
    3   -7    5    -16.65      0.00
    3   -7    6    -15.79      0.00
    3   -7    7     -1.62      0.00
    3   -7    8      6.86      0.00
    3   -7    9      7.96      0.00
    3   -7   10     -2.28      0.00
    3   -7   11      2.22      0.00
    3   -7   12     -6.43      0.00
    3   -7   13     -0.30      0.00
    3   -7   14      0.15      0.00
    3   -7   15     -2.30      0.00
    3   -7   16      4.60      0.00
    3   -7   17      0.69      0.00
    3   -7   18     -0.86      0.00
    3   -7   19     -0.91      0.00
    3   -7   20      0.53      0.00
    3   -7   21     -0.88      0.00
    3   -7   22     -0.94      0.00
    3   -7   23     -1.75      0.00
    3   -7   24     -0.46      0.00
   -3    6   24     -1.22      0.00
   -3    6   23      1.03      0.00
   -3    6   22      0.58      0.00
   -3    6   21      0.16      0.00
   -3    6   20      0.58      0.00
   -3    6   19      0.41      0.00
   -3    6   18      1.62      0.00
   -3    6   17     -1.70      0.00
   -3    6   16     -2.02      0.00
   -3    6   15      0.46      0.00
   -3    6   14     -2.02      0.00
   -3    6   13      1.27      0.00
   -3    6   12      5.54      0.00
   -3    6   11      9.88      0.00
   -3    6   10     -2.02      0.00
   -3    6    9     -8.87      0.00
   -3    6    8     -5.47      0.00
   -3    6    7     -5.26      0.00
   -3    6    6      9.63      0.00
   -3    6    5     10.90      0.00
   -3    6    4     -4.00      0.00
   -3    6    3      0.85      0.00
   -3    6    2     -0.52      0.00
   -3    6    1      6.94      0.00
   -3    6    0    -19.43      0.00
    3   -6    1     -7.42      0.00
    3   -6    2     19.57      0.00
    3   -6    3      9.78      0.00
    3   -6    4      9.00      0.00
    3   -6    5    -15.88      0.00
    3   -6    6    -23.81      0.00
    3   -6    7      2.42      0.00
    3   -6    8      3.15      0.00
    3   -6    9     12.87      0.00
    3   -6   10     -7.10      0.00
    3   -6   11      4.19      0.00
    3   -6   12     -6.05      0.00
    3   -6   13      1.87      0.00
    3   -6   14      1.41      0.00
    3   -6   15     -0.91      0.00
    3   -6   16      4.43      0.00
    3   -6   17      1.03      0.00
    3   -6   18     -1.15      0.00
    3   -6   19     -0.84      0.00
    3   -6   20      0.48      0.00
    3   -6   21      1.77      0.00
    3   -6   22     -1.76      0.00
    3   -6   23     -0.79      0.00
    3   -6   24      0.10      0.00
   -3    5   25     -1.19      0.00
   -3    5   24      0.37      0.00
   -3    5   23      3.08      0.00
   -3    5   22      0.40      0.00
   -3    5   21     -1.27      0.00
   -3    5   20      1.71      0.00
   -3    5   19     -0.03      0.00
   -3    5   18      1.05      0.00
   -3    5   17     -3.38      0.00
   -3    5   16     -1.48      0.00
   -3    5   15     -0.78      0.00
   -3    5   14     -0.93      0.00
   -3    5   13     -0.09      0.00
   -3    5   12      5.11      0.00
   -3    5   11      9.06      0.00
   -3    5   10     -1.60      0.00
   -3    5    9    -14.28      0.00
   -3    5    8     -6.33      0.00
   -3    5    7     -4.00      0.00
   -3    5    6     10.07      0.00
   -3    5    5     13.71      0.00
   -3    5    4    -10.43      0.00
   -3    5    3     -2.40      0.00
   -3    5    2     -1.25      0.00
   -3    5    1      8.90      0.00
   -3    5    0    -21.50      0.00
    3   -5    1     -9.21      0.00
    3   -5    2     23.60      0.00
    3   -5    3     13.46      0.00
    3   -5    4      3.67      0.00
    3   -5    5    -10.72      0.00
    3   -5    6    -27.87      0.00
    3   -5    7      6.94      0.00
    3   -5    8      3.16      0.00
    3   -5    9     16.01      0.00
    3   -5   10    -10.52      0.00
    3   -5   11      2.77      0.00
    3   -5   12     -8.09      0.00
    3   -5   13      1.90      0.00
    3   -5   14     -1.20      0.00
    3   -5   15     -0.43      0.00
    3   -5   16      2.86      0.00
    3   -5   17      0.50      0.00
    3   -5   18     -2.64      0.00
    3   -5   19     -0.04      0.00
    3   -5   20     -1.28      0.00
    3   -5   21      1.36      0.00
    3   -5   22     -1.59      0.00
    3   -5   23     -0.19      0.00
    3   -5   24      0.43      0.00
    3   -5   25      2.34      0.00
   -3    4   25     -0.95      0.00
   -3    4   24      0.98      0.00
   -3    4   23      2.99      0.00
   -3    4   22      0.43      0.00
   -3    4   21     -2.43      0.00
   -3    4   20      3.52      0.00
   -3    4   19      1.44      0.00
   -3    4   18      1.46      0.00
   -3    4   17     -1.70      0.00
   -3    4   16      0.27      0.00
   -3    4   15      0.21      0.00
   -3    4   14      2.08      0.00
   -3    4   13      0.24      0.00
   -3    4   12      5.18      0.00
   -3    4   11      8.29      0.00
   -3    4   10      1.46      0.00
   -3    4    9    -18.32      0.00
   -3    4    8     -7.16      0.00
   -3    4    7      2.31      0.00
   -3    4    6     12.94      0.00
   -3    4    5     17.07      0.00
   -3    4    4    -10.91      0.00
   -3    4    3     -5.42      0.00
   -3    4    2     -0.12      0.00
   -3    4    1      6.51      0.00
   -3    4    0    -22.15      0.00
    3   -4    1    -11.33      0.00
    3   -4    2     23.38      0.00
    3   -4    3     18.28      0.00
    3   -4    4     -2.18      0.00
    3   -4    5     -9.20      0.00
    3   -4    6    -27.94      0.00
    3   -4    7      6.63      0.00
    3   -4    8      7.83      0.00
    3   -4    9     16.89      0.00
    3   -4   10     -9.48      0.00
    3   -4   11      4.41      0.00
    3   -4   12     -7.06      0.00
    3   -4   13      4.96      0.00
    3   -4   14     -1.02      0.00
    3   -4   15      1.67      0.00
    3   -4   16      1.58      0.00
    3   -4   17      0.53      0.00
    3   -4   18     -2.05      0.00
    3   -4   19      0.20      0.00
    3   -4   20     -1.16      0.00
    3   -4   21     -0.28      0.00
    3   -4   22     -0.77      0.00
    3   -4   23      0.47      0.00
    3   -4   24     -1.48      0.00
    3   -4   25      2.94      0.00
   -3    3   25      0.50      0.00
   -3    3   24      2.81      0.00
   -3    3   23      1.79      0.00
   -3    3   22      0.84      0.00
   -3    3   21     -4.29      0.00
   -3    3   20      0.97      0.00
   -3    3   19      1.91      0.00
   -3    3   18     -2.50      0.00
   -3    3   17     -3.49      0.00
   -3    3   16     -1.02      0.00
   -3    3   15     -1.57      0.00
   -3    3   14      1.53      0.00
   -3    3   13     -0.25      0.00
   -3    3   12      4.26      0.00
   -3    3   11      7.19      0.00
   -3    3   10      3.30      0.00
   -3    3    9    -20.48      0.00
   -3    3    8    -12.19      0.00
   -3    3    7      5.94      0.00
   -3    3    6     11.83      0.00
   -3    3    5     14.08      0.00
   -3    3    4     -8.65      0.00
   -3    3    3    -12.07      0.00
   -3    3    2      1.24      0.00
   -3    3    1      4.95      0.00
   -3    3    0    -20.64      0.00
    3   -3    1     -9.28      0.00
    3   -3    2     16.67      0.00
    3   -3    3     23.68      0.00
    3   -3    4     -8.56      0.00
    3   -3    5    -15.74      0.00
    3   -3    6    -24.42      0.00
    3   -3    7      0.42      0.00
    3   -3    8     13.44      0.00
    3   -3    9     12.11      0.00
    3   -3   10     -9.42      0.00
    3   -3   11      1.98      0.00
    3   -3   12     -7.70      0.00
    3   -3   13      4.64      0.00
    3   -3   14     -0.01      0.00
    3   -3   15      1.82      0.00
    3   -3   16      1.73      0.00
    3   -3   17     -0.03      0.00
    3   -3   18      0.93      0.00
    3   -3   19     -1.00      0.00
    3   -3   20      0.06      0.00
    3   -3   21      0.03      0.00
    3   -3   22      0.06      0.00
    3   -3   23      2.82      0.00
    3   -3   24     -1.78      0.00
    3   -3   25      3.08      0.00
    3   -3   26     -1.29      0.00
   -3    2   25      0.23      0.00
   -3    2   24      4.06      0.00
   -3    2   23      0.86      0.00
   -3    2   22      0.74      0.00
   -3    2   21     -2.04      0.00
   -3    2   20      0.72      0.00
   -3    2   19      5.68      0.00
   -3    2   18     -1.48      0.00
   -3    2   17     -2.58      0.00
   -3    2   16      2.46      0.00
   -3    2   15     -1.37      0.00
   -3    2   14      0.70      0.00
   -3    2   13      0.51      0.00
   -3    2   12      3.34      0.00
   -3    2   11      6.68      0.00
   -3    2   10      3.40      0.00
   -3    2    9    -16.18      0.00
   -3    2    8    -13.87      0.00
   -3    2    7     11.31      0.00
   -3    2    6     15.58      0.00
   -3    2    5     11.22      0.00
   -3    2    4     -1.84      0.00
   -3    2    3    -23.32      0.00
   -3    2    2     -0.58      0.00
   -3    2    1      9.19      0.00
   -3    2    0    -21.76      0.00
    3   -2    1      3.37      0.00
    3   -2    2     14.58      0.00
    3   -2    3     33.66      0.00
    3   -2    4     -3.06      0.00
    3   -2    5    -19.76      0.00
    3   -2    6    -11.34      0.00
    3   -2    7     -3.50      0.00
    3   -2    8     21.73      0.00
    3   -2    9      8.39      0.00
    3   -2   10     -6.96      0.00
    3   -2   11     -0.89      0.00
    3   -2   12     -6.73      0.00
    3   -2   13      1.88      0.00
    3   -2   14      1.79      0.00
    3   -2   15     -1.75      0.00
    3   -2   16      2.48      0.00
    3   -2   17     -2.00      0.00
    3   -2   18      1.78      0.00
    3   -2   19     -1.91      0.00
    3   -2   20     -0.80      0.00
    3   -2   21     -0.07      0.00
    3   -2   22     -0.32      0.00
    3   -2   23      3.33      0.00
    3   -2   24     -0.98      0.00
    3   -2   25      2.17      0.00
    3   -2   26     -1.12      0.00
   -3    1   25      1.42      0.00
   -3    1   24      4.11      0.00
   -3    1   23      0.35      0.00
   -3    1   22     -2.82      0.00
   -3    1   21     -0.85      0.00
   -3    1   20     -0.84      0.00
   -3    1   19      3.40      0.00
   -3    1   18     -2.13      0.00
   -3    1   17     -3.98      0.00
   -3    1   16      3.33      0.00
   -3    1   15     -2.77      0.00
   -3    1   14     -0.26      0.00
   -3    1   13      2.48      0.00
   -3    1   12      2.75      0.00
   -3    1   11      5.72      0.00
   -3    1   10     -0.74      0.00
   -3    1    9    -14.86      0.00
   -3    1    8    -18.03      0.00
   -3    1    7      8.44      0.00
   -3    1    6     20.00      0.00
   -3    1    5      4.69      0.00
   -3    1    4      6.78      0.00
   -3    1    3    -31.03      0.00
   -3    1    2     -9.54      0.00
   -3    1    1     17.08      0.00
   -3    1    0    -32.85      0.00
    3   -1    1      3.39      0.00
    3   -1    2      7.39      0.00
    3   -1    3     17.73      0.00
    3   -1    4     -3.35      0.00
    3   -1    5    -30.45      0.00
    3   -1    6     -4.18      0.00
    3   -1    7    -11.34      0.00
    3   -1    8     26.61      0.00
    3   -1    9      7.46      0.00
    3   -1   10     -5.68      0.00
    3   -1   11     -1.83      0.00
    3   -1   12     -3.59      0.00
    3   -1   13      0.58      0.00
    3   -1   14      5.43      0.00
    3   -1   15     -3.46      0.00
    3   -1   16      3.70      0.00
    3   -1   17     -0.94      0.00
    3   -1   18      1.03      0.00
    3   -1   19     -0.61      0.00
    3   -1   20     -0.96      0.00
    3   -1   21     -0.76      0.00
    3   -1   22      0.50      0.00
    3   -1   23      2.80      0.00
    3   -1   24     -1.57      0.00
    3   -1   25      0.60      0.00
    3   -1   26     -1.71      0.00
   -3    0   25      2.53      0.00
   -3    0   24      2.44      0.00
   -3    0   23      0.07      0.00
   -3    0   22     -4.57      0.00
   -3    0   21      0.82      0.00
   -3    0   20      0.61      0.00
   -3    0   19      2.26      0.00
   -3    0   18     -0.49      0.00
   -3    0   17     -2.71      0.00
   -3    0   16      2.73      0.00
   -3    0   15     -4.32      0.00
   -3    0   14     -0.84      0.00
   -3    0   13      4.33      0.00
   -3    0   12      3.17      0.00
   -3    0   11      7.88      0.00
   -3    0   10     -0.20      0.00
   -3    0    9    -11.51      0.00
   -3    0    8    -13.24      0.00
   -3    0    7      4.18      0.00
   -3    0    6     25.71      0.00
   -3    0    5     -4.56      0.00
   -3    0    4      9.12      0.00
   -3    0    3    -25.12      0.00
   -3    0    2    -22.03      0.00
   -3    0    1     34.27      0.00
    3    0    0    -16.67      0.00
    3    0    2     23.98      0.00
    3    0    3      9.66      0.00
    3    0    4      9.82      0.00
    3    0    5    -27.83      0.00
    3    0    6      2.56      0.00
    3    0    7    -18.69      0.00
    3    0    8     27.76      0.00
    3    0    9      8.92      0.00
    3    0   10    -10.59      0.00
    3    0   11     -3.30      0.00
    3    0   12     -2.44      0.00
    3    0   13     -0.09      0.00
    3    0   14      5.81      0.00
    3    0   15     -2.72      0.00
    3    0   16      3.23      0.00
    3    0   17      1.59      0.00
    3    0   18      1.19      0.00
    3    0   19     -0.70      0.00
    3    0   20      0.49      0.00
    3    0   21     -0.79      0.00
    3    0   22      1.34      0.00
    3    0   23      3.80      0.00
    3    0   24     -2.39      0.00
    3    0   25      0.52      0.00
    3    0   26     -1.30      0.00
   -3   -1   25      3.52      0.00
   -3   -1   24      2.16      0.00
   -3   -1   23     -0.51      0.00
   -3   -1   22     -4.13      0.00
   -3   -1   21      0.63      0.00
   -3   -1   20      1.45      0.00
   -3   -1   19      1.71      0.00
   -3   -1   18      0.12      0.00
   -3   -1   17     -2.44      0.00
   -3   -1   16      1.55      0.00
   -3   -1   15     -4.88      0.00
   -3   -1   14     -1.89      0.00
   -3   -1   13      4.45      0.00
   -3   -1   12      0.26      0.00
   -3   -1   11      5.12      0.00
   -3   -1   10     -3.22      0.00
   -3   -1    9    -15.15      0.00
   -3   -1    8     -5.33      0.00
   -3   -1    7     -0.59      0.00
   -3   -1    6     28.12      0.00
   -3   -1    5     -5.19      0.00
   -3   -1    4      2.98      0.00
   -3   -1    3    -15.09      0.00
   -3   -1    2    -45.41      0.00
   -3   -1    1     26.22      0.00
    3    1    0     -4.49      0.00
    3    1    1    -10.57      0.00
    3    1    2     13.55      0.00
    3    1    3     -1.07      0.00
    3    1    4     11.03      0.00
    3    1    5    -26.72      0.00
    3    1    6      5.55      0.00
    3    1    8     28.28      0.00
    3    1    9     15.20      0.00
    3    1   10    -14.29      0.00
    3    1   11     -3.30      0.00
    3    1   12     -2.07      0.00
    3    1   13     -0.41      0.00
    3    1   14      2.11      0.00
    3    1   15     -3.08      0.00
    3    1   16      1.71      0.00
    3    1   17      0.69      0.00
    3    1   18      2.04      0.00
    3    1   19     -3.60      0.00
    3    1   20      0.67      0.00
    3    1   21      0.06      0.00
    3    1   22     -0.20      0.00
    3    1   23      3.44      0.00
    3    1   24     -2.58      0.00
    3    1   25      0.07      0.00
    3    1   26      0.41      0.00
   -3   -2   25      1.40      0.00
   -3   -2   24      1.58      0.00
   -3   -2   23     -2.53      0.00
   -3   -2   22     -4.18      0.00
   -3   -2   21     -1.03      0.00
   -3   -2   20      2.61      0.00
   -3   -2   19      2.14      0.00
   -3   -2   18      0.99      0.00
   -3   -2   17     -2.97      0.00
   -3   -2   16      2.00      0.00
   -3   -2   15     -3.22      0.00
   -3   -2   14     -1.41      0.00
   -3   -2   13      8.50      0.00
   -3   -2   12      1.12      0.00
   -3   -2   11      5.65      0.00
   -3   -2   10     -1.17      0.00
   -3   -2    9    -16.97      0.00
   -3   -2    8      0.48      0.00
   -3   -2    7     -5.28      0.00
   -3   -2    6     19.83      0.00
   -3   -2    5      2.30      0.00
   -3   -2    4     -1.91      0.00
   -3   -2    3     -0.30      0.00
   -3   -2    2    -42.36      0.00
   -3   -2    1     30.70      0.00
    3    2    0     21.91      0.00
    3    2    1     -4.51      0.00
    3    2    2      2.54      0.00
    3    2    3      9.77      0.00
    3    2    4      9.31      0.00
    3    2    5    -27.64      0.00
    3    2    6      2.23      0.00
    3    2    7    -18.85      0.00
    3    2    8     20.46      0.00
    3    2    9     17.64      0.00
    3    2   10    -13.85      0.00
    3    2   11     -2.37      0.00
    3    2   12      0.83      0.00
    3    2   13      2.45      0.00
    3    2   14      2.71      0.00
    3    2   15     -1.54      0.00
    3    2   16      3.96      0.00
    3    2   17      0.24      0.00
    3    2   18      3.69      0.00
    3    2   19     -4.24      0.00
    3    2   20      0.76      0.00
    3    2   21      2.03      0.00
    3    2   22     -0.50      0.00
    3    2   23      0.57      0.00
    3    2   24     -2.19      0.00
    3    2   25     -2.07      0.00
    3    2   26      0.34      0.00
   -3   -3   25      0.98      0.00
   -3   -3   24      3.56      0.00
   -3   -3   23     -1.96      0.00
   -3   -3   22     -2.93      0.00
   -3   -3   21     -1.86      0.00
   -3   -3   20      3.34      0.00
   -3   -3   19      1.45      0.00
   -3   -3   18      0.20      0.00
   -3   -3   17     -5.32      0.00
   -3   -3   16      0.66      0.00
   -3   -3   15     -3.67      0.00
   -3   -3   14     -4.58      0.00
   -3   -3   13      7.99      0.00
   -3   -3   12     -2.99      0.00
   -3   -3   11      2.72      0.00
   -3   -3   10      0.50      0.00
   -3   -3    9    -13.84      0.00
   -3   -3    8      1.92      0.00
   -3   -3    7     -1.55      0.00
   -3   -3    6     11.96      0.00
   -3   -3    5      7.57      0.00
   -3   -3    4    -10.11      0.00
   -3   -3    3     -5.31      0.00
   -3   -3    2    -43.41      0.00
   -3   -3    1     18.18      0.00
    3    3    0     16.87      0.00
    3    3    1      1.17      0.00
    3    3    2    -13.32      0.00
    3    3    3     18.88      0.00
    3    3    4      6.82      0.00
    3    3    5    -19.35      0.00
    3    3    6      3.18      0.00
    3    3    7     -9.77      0.00
    3    3    8     13.93      0.00
    3    3    9     17.99      0.00
    3    3   10    -11.00      0.00
    3    3   11     -5.94      0.00
    3    3   12     -1.18      0.00
    3    3   13      1.03      0.00
    3    3   14      1.25      0.00
    3    3   15     -1.79      0.00
    3    3   16      3.89      0.00
    3    3   17     -0.10      0.00
    3    3   18      2.58      0.00
    3    3   19     -3.89      0.00
    3    3   20      0.57      0.00
    3    3   21      2.20      0.00
    3    3   22      1.30      0.00
    3    3   23     -0.72      0.00
    3    3   24      0.37      0.00
    3    3   25     -0.75      0.00
    3    3   26      2.04      0.00
   -3   -4   25     -1.77      0.00
   -3   -4   24      3.60      0.00
   -3   -4   23     -2.39      0.00
   -3   -4   22     -3.09      0.00
   -3   -4   21     -0.88      0.00
   -3   -4   20      3.67      0.00
   -3   -4   19      2.66      0.00
   -3   -4   18      1.65      0.00
   -3   -4   17     -4.23      0.00
   -3   -4   16      1.75      0.00
   -3   -4   15     -0.17      0.00
   -3   -4   14     -3.22      0.00
   -3   -4   13      8.62      0.00
   -3   -4   12     -3.30      0.00
   -3   -4   11      2.05      0.00
   -3   -4   10     -0.40      0.00
   -3   -4    9     -9.84      0.00
   -3   -4    8     -5.27      0.00
   -3   -4    7      1.85      0.00
   -3   -4    6      8.54      0.00
   -3   -4    5     11.92      0.00
   -3   -4    4     -5.81      0.00
   -3   -4    3      0.87      0.00
    3    4    0     15.73      0.00
    3    4    1     11.87      0.00
    3    4    2    -21.37      0.00
    3    4    3     13.33      0.00
    3    4    4     -3.98      0.00
    3    4    5    -15.82      0.00
    3    4    6     -3.14      0.00
    3    4    7     -8.38      0.00
    3    4    8      7.93      0.00
    3    4    9     18.47      0.00
    3    4   10     -5.51      0.00
    3    4   11     -5.82      0.00
    3    4   12     -1.71      0.00
    3    4   13      2.65      0.00
    3    4   14     -0.44      0.00
    3    4   15     -0.39      0.00
    3    4   16      2.09      0.00
    3    4   17     -0.03      0.00
    3    4   18      1.29      0.00
    3    4   19     -2.35      0.00
    3    4   20      0.59      0.00
    3    4   21      0.44      0.00
    3    4   22      0.83      0.00
    3    4   23     -2.46      0.00
    3    4   24     -1.45      0.00
    3    4   25     -2.22      0.00
    3    4   26      1.55      0.00
   -3   -5   25     -2.39      0.00
   -3   -5   24      5.42      0.00
   -3   -5   23     -0.64      0.00
   -3   -5   22     -5.09      0.00
   -3   -5   21      0.07      0.00
   -3   -5   20      0.57      0.00
   -3   -5   19      0.72      0.00
   -3   -5   18      0.14      0.00
   -3   -5   17     -4.51      0.00
   -3   -5   16     -0.37      0.00
   -3   -5   15     -0.31      0.00
   -3   -5   14     -2.55      0.00
   -3   -5   13      4.68      0.00
   -3   -5   12     -2.23      0.00
   -3   -5   11      2.88      0.00
   -3   -5   10     -1.19      0.00
   -3   -5    9     -2.26      0.00
   -3   -5    8     -8.20      0.00
   -3   -5    7      3.10      0.00
   -3   -5    6      5.15      0.00
   -3   -5    5      8.98      0.00
   -3   -5    4     -7.99      0.00
   -3   -5    3     -3.83      0.00
   -3   -5    2    -20.41      0.00
   -3   -5    1     -0.30      0.00
    3    5    0     16.99      0.00
    3    5    1     23.10      0.00
    3    5    2    -18.93      0.00
    3    5    3     13.01      0.00
    3    5    4     -0.05      0.00
    3    5    5     -5.38      0.00
    3    5    6     -0.38      0.00
    3    5    7     -5.21      0.00
    3    5    8      4.99      0.00
    3    5    9     17.95      0.00
    3    5   10     -3.47      0.00
    3    5   11     -5.71      0.00
    3    5   12     -3.45      0.00
    3    5   13      6.08      0.00
    3    5   14     -0.93      0.00
    3    5   15      2.49      0.00
    3    5   16      1.31      0.00
    3    5   17     -0.20      0.00
    3    5   18     -0.23      0.00
    3    5   19     -0.90      0.00
    3    5   20     -0.03      0.00
    3    5   21      0.38      0.00
    3    5   22      3.16      0.00
    3    5   23      0.54      0.00
    3    5   24     -0.37      0.00
    3    5   25     -1.17      0.00
    3    5   26      2.60      0.00
   -3   -6   24      4.86      0.00
   -3   -6   23      2.80      0.00
   -3   -6   22     -6.18      0.00
   -3   -6   21      3.01      0.00
   -3   -6   20      0.20      0.00
   -3   -6   19      1.10      0.00
   -3   -6   18      0.09      0.00
   -3   -6   17     -2.25      0.00
   -3   -6   16     -0.73      0.00
   -3   -6   15     -1.68      0.00
   -3   -6   14      0.83      0.00
   -3   -6   13      1.01      0.00
   -3   -6   12     -2.02      0.00
   -3   -6   11      1.94      0.00
   -3   -6   10     -3.50      0.00
   -3   -6    9      0.50      0.00
   -3   -6    8     -7.96      0.00
   -3   -6    7      1.58      0.00
   -3   -6    6      6.68      0.00
   -3   -6    5     11.63      0.00
   -3   -6    4     -1.13      0.00
   -3   -6    3     -7.45      0.00
   -3   -6    2    -11.62      0.00
   -3   -6    1     -7.67      0.00
    3    6    0     12.24      0.00
    3    6    1     24.29      0.00
    3    6    2    -25.66      0.00
    3    6    3      0.94      0.00
    3    6    4     -2.28      0.00
    3    6    5     -6.83      0.00
    3    6    6     -1.54      0.00
    3    6    7     -3.25      0.00
    3    6    8      2.03      0.00
    3    6    9     15.88      0.00
    3    6   10     -1.79      0.00
    3    6   11     -6.99      0.00
    3    6   12     -7.18      0.00
    3    6   13      5.40      0.00
    3    6   14     -3.03      0.00
    3    6   15      2.48      0.00
    3    6   16      0.76      0.00
    3    6   17      1.51      0.00
    3    6   18     -1.06      0.00
    3    6   19      0.20      0.00
    3    6   20     -1.21      0.00
    3    6   21     -1.93      0.00
    3    6   22      2.29      0.00
    3    6   23     -0.58      0.00
    3    6   24     -2.71      0.00
    3    6   25     -1.94      0.00
    3    6   26      2.19      0.00
   -3   -7   24      2.37      0.00
   -3   -7   23      4.78      0.00
   -3   -7   22     -7.89      0.00
   -3   -7   21      2.60      0.00
   -3   -7   20     -1.66      0.00
   -3   -7   19      1.26      0.00
   -3   -7   18     -0.13      0.00
   -3   -7   17     -0.88      0.00
   -3   -7   16      0.59      0.00
   -3   -7   15     -2.59      0.00
   -3   -7   14      4.31      0.00
   -3   -7   13      0.62      0.00
   -3   -7   12     -1.93      0.00
   -3   -7   11      3.36      0.00
   -3   -7   10     -1.57      0.00
   -3   -7    9      1.01      0.00
   -3   -7    8     -5.08      0.00
   -3   -7    7     -2.73      0.00
   -3   -7    6      7.20      0.00
   -3   -7    5      7.80      0.00
   -3   -7    4      2.74      0.00
   -3   -7    3    -13.74      0.00
   -3   -7    2     -7.50      0.00
   -3   -7    1     -2.05      0.00
    3    7    0     11.14      0.00
    3    7    1     28.73      0.00
    3    7    2    -18.44      0.00
    3    7    3     -1.88      0.00
    3    7    4      2.62      0.00
    3    7    5     -3.38      0.00
    3    7    6     -0.53      0.00
    3    7    7     -0.53      0.00
    3    7    8      1.00      0.00
    3    7    9     11.59      0.00
    3    7   10      2.76      0.00
    3    7   11     -5.07      0.00
    3    7   12     -5.50      0.00
    3    7   13      6.24      0.00
    3    7   14     -1.99      0.00
    3    7   15      3.15      0.00
    3    7   16     -0.75      0.00
    3    7   17      1.98      0.00
    3    7   18     -2.83      0.00
    3    7   19     -0.14      0.00
    3    7   20      0.89      0.00
    3    7   21     -0.49      0.00
    3    7   22      3.37      0.00
    3    7   23      2.33      0.00
    3    7   24     -1.73      0.00
    3    7   25     -0.75      0.00
    3    7   26      2.71      0.00
   -3   -8   23      6.29      0.00
   -3   -8   22     -6.83      0.00
   -3   -8   21      2.12      0.00
   -3   -8   20     -2.43      0.00
   -3   -8   19      0.00      0.00
   -3   -8   18     -1.13      0.00
   -3   -8   17     -3.14      0.00
   -3   -8   16      0.32      0.00
   -3   -8   15     -3.13      0.00
   -3   -8   14      3.34      0.00
   -3   -8   13     -0.35      0.00
   -3   -8   12     -3.15      0.00
   -3   -8   11      3.20      0.00
   -3   -8   10     -1.22      0.00
   -3   -8    9     -1.03      0.00
   -3   -8    8     -1.59      0.00
   -3   -8    7     -4.84      0.00
   -3   -8    6      9.04      0.00
   -3   -8    5      4.94      0.00
   -3   -8    4      5.27      0.00
   -3   -8    3    -16.06      0.00
   -3   -8    2     -8.52      0.00
   -3   -8    1      0.33      0.00
    3    8    0      7.17      0.00
    3    8    1     20.40      0.00
    3    8    2    -15.24      0.00
    3    8    3     -7.80      0.00
    3    8    4      2.96      0.00
    3    8    5     -0.45      0.00
    3    8    6      1.47      0.00
    3    8    7      0.74      0.00
    3    8    8      1.65      0.00
    3    8    9      4.00      0.00
    3    8   10      3.73      0.00
    3    8   11     -6.36      0.00
    3    8   12     -7.17      0.00
    3    8   13      2.57      0.00
    3    8   14     -0.65      0.00
    3    8   15      5.32      0.00
    3    8   16     -0.37      0.00
    3    8   17      1.88      0.00
    3    8   18     -2.25      0.00
    3    8   19     -1.70      0.00
    3    8   20     -0.18      0.00
    3    8   21     -1.11      0.00
    3    8   22     -0.67      0.00
    3    8   23      2.44      0.00
    3    8   24     -1.92      0.00
    3    8   25     -1.71      0.00
    3    8   26      1.94      0.00
   -3   -9   23      5.04      0.00
   -3   -9   22     -5.06      0.00
   -3   -9   21      1.52      0.00
   -3   -9   20      0.76      0.00
   -3   -9   19     -0.49      0.00
   -3   -9   18      0.76      0.00
   -3   -9   17     -1.78      0.00
   -3   -9   16      2.32      0.00
   -3   -9   15     -1.65      0.00
   -3   -9   14      3.39      0.00
   -3   -9   13     -0.27      0.00
   -3   -9   12     -1.19      0.00
   -3   -9   11      3.70      0.00
   -3   -9   10     -0.31      0.00
   -3   -9    9     -1.41      0.00
   -3   -9    8      1.15      0.00
   -3   -9    7     -5.13      0.00
   -3   -9    6      8.23      0.00
   -3   -9    5      3.32      0.00
   -3   -9    4      5.38      0.00
   -3   -9    3    -14.41      0.00
   -3   -9    2     -6.28      0.00
   -3   -9    1      2.74      0.00
    3    9    0      8.83      0.00
    3    9    1     15.19      0.00
    3    9    2    -11.48      0.00
    3    9    3    -11.45      0.00
    3    9    4      2.55      0.00
    3    9    5     -0.45      0.00
    3    9    6      1.94      0.00
    3    9    7     -0.18      0.00
    3    9    8      2.54      0.00
    3    9    9      0.28      0.00
    3    9   10      7.58      0.00
    3    9   11     -3.77      0.00
    3    9   12     -5.80      0.00
    3    9   13     -0.13      0.00
    3    9   14      1.94      0.00
    3    9   15      5.13      0.00
    3    9   16     -1.19      0.00
    3    9   17     -0.44      0.00
    3    9   18      0.34      0.00
    3    9   19     -0.84      0.00
    3    9   20     -0.21      0.00
    3    9   21      1.04      0.00
    3    9   22     -0.77      0.00
    3    9   23      2.63      0.00
    3    9   24      0.06      0.00
    3    9   25     -1.19      0.00
   -3  -10   22     -3.40      0.00
   -3  -10   21     -0.99      0.00
   -3  -10   20      1.66      0.00
   -3  -10   19     -3.63      0.00
   -3  -10   18     -0.85      0.00
   -3  -10   17     -1.30      0.00
   -3  -10   16      3.05      0.00
   -3  -10   15     -3.16      0.00
   -3  -10   14      4.17      0.00
   -3  -10   13     -0.82      0.00
   -3  -10   12     -0.05      0.00
   -3  -10   11      2.26      0.00
   -3  -10   10      0.37      0.00
   -3  -10    9     -3.02      0.00
   -3  -10    8      0.70      0.00
   -3  -10    7     -4.78      0.00
   -3  -10    6      6.49      0.00
   -3  -10    5      1.04      0.00
   -3  -10    4      4.07      0.00
   -3  -10    3    -11.42      0.00
   -3  -10    2     -5.31      0.00
   -3  -10    1      3.69      0.00
    3   10    0      8.29      0.00
    3   10    1     13.80      0.00
    3   10    2     -7.13      0.00
    3   10    3    -12.45      0.00
    3   10    4      5.88      0.00
    3   10    5      3.61      0.00
    3   10    6      2.75      0.00
    3   10    7     -0.88      0.00
    3   10    8      1.50      0.00
    3   10    9     -3.91      0.00
    3   10   10      6.92      0.00
    3   10   11     -5.42      0.00
    3   10   12     -5.67      0.00
    3   10   13     -1.67      0.00
    3   10   14      4.24      0.00
    3   10   15      4.77      0.00
    3   10   16     -0.75      0.00
    3   10   17     -2.06      0.00
    3   10   18      1.75      0.00
    3   10   19     -1.75      0.00
    3   10   20     -0.77      0.00
    3   10   21      0.04      0.00
    3   10   22     -0.16      0.00
    3   10   23      0.27      0.00
    3   10   24      1.15      0.00
    3   10   25     -1.05      0.00
   -3  -11   22     -0.69      0.00
   -3  -11   21     -0.21      0.00
   -3  -11   20      1.97      0.00
   -3  -11   19     -2.75      0.00
   -3  -11   18     -1.02      0.00
   -3  -11   17     -0.82      0.00
   -3  -11   16      3.52      0.00
   -3  -11   15     -4.65      0.00
   -3  -11   14      3.37      0.00
   -3  -11   13     -1.50      0.00
   -3  -11   12      0.29      0.00
   -3  -11   11      1.24      0.00
   -3  -11   10      2.30      0.00
   -3  -11    9     -3.67      0.00
   -3  -11    8      0.99      0.00
   -3  -11    7     -1.78      0.00
   -3  -11    6      5.96      0.00
   -3  -11    5     -1.01      0.00
   -3  -11    4      2.92      0.00
   -3  -11    3     -6.88      0.00
   -3  -11    2     -7.36      0.00
   -3  -11    1      3.09      0.00
    3   11    0      5.92      0.00
    3   11    1     10.25      0.00
    3   11    2     -6.01      0.00
    3   11    3    -16.45      0.00
    3   11    4      4.20      0.00
    3   11    5      6.15      0.00
    3   11    6      0.34      0.00
    3   11    7     -1.61      0.00
    3   11    8      3.73      0.00
    3   11    9     -3.70      0.00
    3   11   10      7.58      0.00
    3   11   11     -3.76      0.00
    3   11   12     -4.05      0.00
    3   11   13     -1.26      0.00
    3   11   14      3.33      0.00
    3   11   15      4.18      0.00
    3   11   16     -0.39      0.00
    3   11   17     -3.52      0.00
    3   11   18      2.41      0.00
    3   11   19     -2.26      0.00
    3   11   20      0.33      0.00
    3   11   21     -1.20      0.00
    3   11   22      0.55      0.00
    3   11   23     -0.80      0.00
    3   11   24      2.55      0.00
   -3  -12   21      0.90      0.00
   -3  -12   20     -0.09      0.00
   -3  -12   19     -1.05      0.00
   -3  -12   18     -0.24      0.00
   -3  -12   17      0.61      0.00
   -3  -12   16      4.58      0.00
   -3  -12   15     -1.29      0.00
   -3  -12   14      2.85      0.00
   -3  -12   13      0.08      0.00
   -3  -12   12      1.73      0.00
   -3  -12   11      1.02      0.00
   -3  -12   10      0.84      0.00
   -3  -12    9     -3.76      0.00
   -3  -12    8     -0.48      0.00
   -3  -12    7      0.35      0.00
   -3  -12    6      2.93      0.00
   -3  -12    5     -1.09      0.00
   -3  -12    4      3.07      0.00
   -3  -12    3     -2.79      0.00
   -3  -12    2     -7.49      0.00
   -3  -12    1      3.76      0.00
    3   12    0      7.81      0.00
    3   12    1      8.26      0.00
    3   12    2     -1.75      0.00
    3   12    3    -14.02      0.00
    3   12    4      2.98      0.00
    3   12    5      9.14      0.00
    3   12    6     -1.35      0.00
    3   12    7     -3.76      0.00
    3   12    8      3.34      0.00
    3   12    9     -5.24      0.00
    3   12   10      4.18      0.00
    3   12   11     -1.81      0.00
    3   12   12     -4.60      0.00
    3   12   13     -0.70      0.00
    3   12   14      2.71      0.00
    3   12   15      4.80      0.00
    3   12   16      0.50      0.00
    3   12   17     -3.87      0.00
    3   12   18      3.09      0.00
    3   12   19     -0.79      0.00
    3   12   20      0.36      0.00
    3   12   21     -1.07      0.00
    3   12   22      0.15      0.00
    3   12   23     -1.24      0.00
    3   12   24      2.18      0.00
   -3  -13   20     -1.83      0.00
   -3  -13   19     -1.26      0.00
   -3  -13   18     -1.68      0.00
   -3  -13   17      0.24      0.00
   -3  -13   16      1.31      0.00
   -3  -13   15     -1.79      0.00
   -3  -13   14     -0.86      0.00
   -3  -13   13     -0.41      0.00
   -3  -13   12      0.13      0.00
   -3  -13   11      0.90      0.00
   -3  -13   10     -1.82      0.00
   -3  -13    9      0.11      0.00
   -3  -13    8     -0.69      0.00
   -3  -13    7      2.67      0.00
   -3  -13    6      0.05      0.00
   -3  -13    5      0.05      0.00
   -3  -13    4      2.55      0.00
   -3  -13    3     -3.32      0.00
   -3  -13    2     -7.74      0.00
   -3  -13    1      3.05      0.00
    3   13    0      6.70      0.00
    3   13    1      4.45      0.00
    3   13    2     -0.75      0.00
    3   13    3    -10.54      0.00
    3   13    4     -1.80      0.00
    3   13    5      9.76      0.00
    3   13    6     -1.06      0.00
    3   13    7     -3.68      0.00
    3   13    8      3.00      0.00
    3   13    9     -2.45      0.00
    3   13   10      2.85      0.00
    3   13   11      0.87      0.00
    3   13   12     -5.43      0.00
    3   13   13     -0.76      0.00
    3   13   14      2.32      0.00
    3   13   15      2.56      0.00
    3   13   16     -1.23      0.00
    3   13   17     -3.61      0.00
    3   13   18      1.37      0.00
    3   13   19      0.33      0.00
    3   13   20     -0.56      0.00
    3   13   21      0.44      0.00
    3   13   22      0.22      0.00
    3   13   23     -0.56      0.00
   -3  -14   20     -1.29      0.00
   -3  -14   19     -0.26      0.00
   -3  -14   18      0.14      0.00
   -3  -14   17      3.16      0.00
   -3  -14   16      2.54      0.00
   -3  -14   15      0.30      0.00
   -3  -14   14      0.72      0.00
   -3  -14   13      2.55      0.00
   -3  -14   12     -1.73      0.00
   -3  -14   11      0.71      0.00
   -3  -14   10     -3.04      0.00
   -3  -14    9      2.05      0.00
   -3  -14    8     -1.26      0.00
   -3  -14    7      2.67      0.00
   -3  -14    6     -0.58      0.00
   -3  -14    5      1.14      0.00
   -3  -14    4      2.28      0.00
   -3  -14    3     -2.87      0.00
   -3  -14    2     -6.39      0.00
   -3  -14    1      3.85      0.00
    3   14    0      5.19      0.00
    3   14    1      4.38      0.00
    3   14    2      0.09      0.00
    3   14    3     -4.21      0.00
    3   14    4     -5.17      0.00
    3   14    5      9.79      0.00
    3   14    6     -0.61      0.00
    3   14    7     -4.10      0.00
    3   14    8      0.61      0.00
    3   14    9     -0.22      0.00
    3   14   10      0.74      0.00
    3   14   11      0.93      0.00
    3   14   12     -4.28      0.00
    3   14   13      1.09      0.00
    3   14   14      3.04      0.00
    3   14   15      1.97      0.00
    3   14   16     -1.23      0.00
    3   14   17     -0.27      0.00
    3   14   18     -0.41      0.00
    3   14   19      0.25      0.00
    3   14   20     -0.22      0.00
    3   14   21      0.65      0.00
    3   14   22     -1.07      0.00
   -3  -15   19     -1.36      0.00
   -3  -15   18      0.62      0.00
   -3  -15   17      1.11      0.00
   -3  -15   16      0.32      0.00
   -3  -15   15     -1.16      0.00
   -3  -15   14     -0.66      0.00
   -3  -15   13      2.35      0.00
   -3  -15   12     -3.75      0.00
   -3  -15   11     -0.21      0.00
   -3  -15   10     -0.69      0.00
   -3  -15    9      2.80      0.00
   -3  -15    8      0.38      0.00
   -3  -15    7      2.12      0.00
   -3  -15    6     -0.44      0.00
   -3  -15    5      0.05      0.00
   -3  -15    4      0.88      0.00
   -3  -15    3     -2.59      0.00
   -3  -15    2     -5.06      0.00
   -3  -15    1      2.57      0.00
    3   15    0      3.10      0.00
    3   15    1      3.80      0.00
    3   15    2     -2.24      0.00
    3   15    3     -1.37      0.00
    3   15    4     -7.09      0.00
    3   15    5      6.89      0.00
    3   15    6     -0.15      0.00
    3   15    7     -3.50      0.00
    3   15    8      0.42      0.00
    3   15    9      1.10      0.00
    3   15   10     -1.42      0.00
    3   15   11     -0.07      0.00
    3   15   12     -2.96      0.00
    3   15   13      1.15      0.00
    3   15   14     -0.11      0.00
    3   15   15      1.05      0.00
    3   15   16     -2.16      0.00
    3   15   17      1.14      0.00
    3   15   18     -1.17      0.00
    3   15   19      0.40      0.00
    3   15   20      1.78      0.00
    3   15   21      1.29      0.00
   -3  -16   18      2.79      0.00
   -3  -16   17      0.92      0.00
   -3  -16   16      1.11      0.00
   -3  -16   15      0.50      0.00
   -3  -16   14     -0.43      0.00
   -3  -16   13      1.72      0.00
   -3  -16   12     -4.07      0.00
   -3  -16   11     -2.07      0.00
   -3  -16   10     -0.44      0.00
   -3  -16    9      2.14      0.00
   -3  -16    8      1.71      0.00
   -3  -16    7      1.62      0.00
   -3  -16    6      0.03      0.00
   -3  -16    5     -1.18      0.00
   -3  -16    4      1.62      0.00
   -3  -16    3     -2.41      0.00
   -3  -16    2     -1.58      0.00
   -3  -16    1      1.20      0.00
    3   16    0      4.26      0.00
    3   16    1      4.03      0.00
    3   16    2     -1.16      0.00
    3   16    3      0.93      0.00
    3   16    4     -4.29      0.00
    3   16    5      3.89      0.00
    3   16    6      1.21      0.00
    3   16    7     -2.38      0.00
    3   16    8      0.37      0.00
    3   16    9      0.28      0.00
    3   16   10     -2.73      0.00
    3   16   11      0.35      0.00
    3   16   12     -0.23      0.00
    3   16   13      2.34      0.00
    3   16   14     -1.34      0.00
    3   16   15      1.89      0.00
    3   16   16     -2.19      0.00
    3   16   17      1.01      0.00
    3   16   18     -1.20      0.00
    3   16   19      0.17      0.00
    3   16   20      1.31      0.00
    3   16   21      1.14      0.00
   -3  -17   16      0.98      0.00
   -3  -17   15      0.22      0.00
   -3  -17   14     -0.64      0.00
   -3  -17   13      2.41      0.00
   -3  -17   12     -2.66      0.00
   -3  -17   11     -0.89      0.00
   -3  -17   10     -0.18      0.00
   -3  -17    9      3.21      0.00
   -3  -17    8      3.25      0.00
   -3  -17    7      0.20      0.00
   -3  -17    6     -0.38      0.00
   -3  -17    5     -3.40      0.00
   -3  -17    4      1.91      0.00
   -3  -17    3     -3.38      0.00
   -3  -17    2      0.84      0.00
   -3  -17    1     -1.63      0.00
    3   17    0      4.16      0.00
    3   17    1      0.59      0.00
    3   17    2     -1.63      0.00
    3   17    3     -0.08      0.00
    3   17    4     -3.13      0.00
    3   17    5      1.43      0.00
    3   17    6      2.48      0.00
    3   17    7     -1.01      0.00
    3   17    8     -0.11      0.00
    3   17    9     -0.76      0.00
    3   17   10     -3.02      0.00
    3   17   11     -0.52      0.00
    3   17   12      1.17      0.00
    3   17   13      2.27      0.00
    3   17   14     -2.30      0.00
    3   17   15      0.76      0.00
    3   17   16     -1.89      0.00
    3   17   17      1.30      0.00
    3   17   18     -0.67      0.00
    3   17   19      0.22      0.00
   -3  -18   15     -0.64      0.00
   -3  -18   14     -2.26      0.00
   -3  -18   13      2.23      0.00
   -3  -18   12     -3.75      0.00
   -3  -18   11     -1.86      0.00
   -3  -18   10     -1.28      0.00
   -3  -18    9      2.60      0.00
   -3  -18    8      4.75      0.00
   -3  -18    7     -1.01      0.00
   -3  -18    6     -0.16      0.00
   -3  -18    5     -2.80      0.00
   -3  -18    4      1.86      0.00
   -3  -18    3     -2.00      0.00
   -3  -18    2      3.17      0.00
   -3  -18    1     -2.08      0.00
    3   18    0      4.72      0.00
    3   18    1     -0.31      0.00
    3   18    2     -1.64      0.00
    3   18    3      1.00      0.00
    3   18    4     -2.28      0.00
    3   18    5      0.54      0.00
    3   18    6      2.98      0.00
    3   18    7     -1.32      0.00
    3   18    8     -1.81      0.00
    3   18    9     -2.26      0.00
    3   18   10     -2.92      0.00
    3   18   11     -1.83      0.00
    3   18   12      2.80      0.00
    3   18   13      2.95      0.00
    3   18   14     -2.36      0.00
    3   18   15     -0.27      0.00
    3   18   16     -0.41      0.00
    3   18   17      1.85      0.00
    3   18   18     -0.22      0.00
   -3  -19   13      3.53      0.00
   -3  -19   12     -1.47      0.00
   -3  -19   11     -1.38      0.00
   -3  -19   10     -0.08      0.00
   -3  -19    9      1.77      0.00
   -3  -19    8      4.92      0.00
   -3  -19    7     -2.22      0.00
   -3  -19    6     -1.31      0.00
   -3  -19    5     -1.06      0.00
   -3  -19    4     -0.03      0.00
   -3  -19    3      0.04      0.00
   -3  -19    2      3.72      0.00
   -3  -19    1     -2.12      0.00
    3   19    0      3.00      0.00
    3   19    1     -0.36      0.00
    3   19    2     -3.09      0.00
    3   19    3      2.12      0.00
    3   19    4     -0.52      0.00
    3   19    5      0.39      0.00
    3   19    6      5.05      0.00
    3   19    7     -0.30      0.00
    3   19    8     -1.10      0.00
    3   19    9     -1.94      0.00
    3   19   10     -1.25      0.00
    3   19   11     -1.83      0.00
    3   19   12      3.22      0.00
    3   19   13      2.67      0.00
    3   19   14     -3.05      0.00
    3   19   15     -1.28      0.00
    3   19   16      0.26      0.00
    3   19   17      1.09      0.00
   -3  -20   12     -0.99      0.00
   -3  -20   11     -1.84      0.00
   -3  -20   10      0.02      0.00
   -3  -20    9      1.08      0.00
   -3  -20    8      4.11      0.00
   -3  -20    7     -2.03      0.00
   -3  -20    6     -1.51      0.00
   -3  -20    5      0.91      0.00
   -3  -20    4     -1.99      0.00
   -3  -20    3      1.43      0.00
   -3  -20    2      3.23      0.00
   -3  -20    1     -2.72      0.00
    3   20    0      0.94      0.00
    3   20    1      0.20      0.00
    3   20    2     -4.28      0.00
    3   20    3      1.48      0.00
    3   20    4      0.61      0.00
    3   20    5     -2.41      0.00
    3   20    6      3.57      0.00
    3   20    7     -2.15      0.00
    3   20    8     -3.13      0.00
    3   20    9     -3.46      0.00
    3   20   10     -0.95      0.00
    3   20   11     -1.87      0.00
    3   20   12      2.50      0.00
    3   20   13      2.47      0.00
    3   20   14     -1.78      0.00
    3   20   15     -0.99      0.00
   -3  -21    9     -0.02      0.00
   -3  -21    8      2.73      0.00
   -3  -21    7     -1.89      0.00
   -3  -21    6     -0.71      0.00
   -3  -21    5      2.43      0.00
   -3  -21    4     -1.72      0.00
   -3  -21    3      2.06      0.00
   -3  -21    2      3.82      0.00
   -3  -21    1     -3.43      0.00
    3   21    0      0.14      0.00
    3   21    1      1.64      0.00
    3   21    2     -4.01      0.00
    3   21    3      1.65      0.00
    3   21    4      3.78      0.00
    3   21    5     -1.17      0.00
    3   21    6      3.57      0.00
    3   21    7      0.62      0.00
    3   21    8     -1.80      0.00
    3   21    9     -1.58      0.00
    3   21   10      0.25      0.00
    3   21   11     -1.64      0.00
    3   21   12      1.54      0.00
    3   21   13      1.27      0.00
   -3  -22    7     -1.16      0.00
   -3  -22    6     -0.17      0.00
   -3  -22    5      2.05      0.00
   -3  -22    4     -0.92      0.00
   -3  -22    3      0.03      0.00
   -3  -22    2      3.63      0.00
   -3  -22    1     -3.59      0.00
    3   22    0     -0.61      0.00
    3   22    1      2.39      0.00
    3   22    2     -3.98      0.00
    3   22    3     -0.15      0.00
    3   22    4      3.07      0.00
    3   22    5     -2.01      0.00
    3   22    6     -1.60      0.00
    3   22    7      0.64      0.00
    3   22    8     -2.53      0.00
    3   22    9     -1.29      0.00
    3   22   10     -0.21      0.00
    3   22   11     -1.51      0.00
   -3  -23    2      2.07      0.00
   -3  -23    1     -2.46      0.00
    3   23    0     -1.12      0.00
    3   23    1      1.95      0.00
    3   23    2     -1.81      0.00
    3   23    3     -0.06      0.00
    3   23    4      3.57      0.00
    3   23    5      0.23      0.00
    3   23    6     -2.78      0.00
   -4   20    4     -1.54      0.00
   -4   20    3      0.60      0.00
   -4   20    2     -0.72      0.00
   -4   20    1      0.91      0.00
   -4   20    0      0.15      0.00
    4  -20    1      1.94      0.00
    4  -20    2     -1.63      0.00
    4  -20    3     -1.29      0.00
   -4   19    9      0.59      0.00
   -4   19    8     -0.45      0.00
   -4   19    7      2.01      0.00
   -4   19    6     -1.36      0.00
   -4   19    5     -0.93      0.00
   -4   19    4     -1.87      0.00
   -4   19    3      0.02      0.00
   -4   19    2     -0.47      0.00
   -4   19    1      1.85      0.00
   -4   19    0     -0.19      0.00
    4  -19    1      3.00      0.00
    4  -19    2     -1.59      0.00
    4  -19    3     -1.08      0.00
    4  -19    4      0.14      0.00
    4  -19    5      3.50      0.00
    4  -19    6     -0.44      0.00
    4  -19    7     -0.45      0.00
    4  -19    8      1.23      0.00
   -4   18   12     -1.36      0.00
   -4   18   11     -0.17      0.00
   -4   18   10     -0.44      0.00
   -4   18    9      0.64      0.00
   -4   18    8      0.55      0.00
   -4   18    7      2.06      0.00
   -4   18    6      0.00      0.00
   -4   18    5     -1.63      0.00
   -4   18    4     -1.27      0.00
   -4   18    3     -0.20      0.00
   -4   18    2      0.79      0.00
   -4   18    1      3.14      0.00
   -4   18    0     -0.19      0.00
    4  -18    1      1.81      0.00
    4  -18    2     -1.34      0.00
    4  -18    3     -2.56      0.00
    4  -18    4     -1.85      0.00
    4  -18    5      4.47      0.00
    4  -18    6      0.29      0.00
    4  -18    7     -0.69      0.00
    4  -18    8      2.98      0.00
    4  -18    9     -3.06      0.00
    4  -18   10      1.65      0.00
    4  -18   11      1.01      0.00
   -4   17   14     -0.63      0.00
   -4   17   13      1.96      0.00
   -4   17   12     -1.77      0.00
   -4   17   11     -0.65      0.00
   -4   17   10     -0.37      0.00
   -4   17    9     -0.69      0.00
   -4   17    8      1.56      0.00
   -4   17    7      2.08      0.00
   -4   17    6      0.29      0.00
   -4   17    5     -2.51      0.00
   -4   17    4     -2.53      0.00
   -4   17    3     -1.12      0.00
   -4   17    2      0.10      0.00
   -4   17    1      2.18      0.00
   -4   17    0     -0.33      0.00
    4  -17    1      0.42      0.00
    4  -17    2      0.63      0.00
    4  -17    3     -2.45      0.00
    4  -17    4     -2.98      0.00
    4  -17    5      4.88      0.00
    4  -17    6      1.01      0.00
    4  -17    7     -2.70      0.00
    4  -17    8      1.03      0.00
    4  -17    9     -2.20      0.00
    4  -17   10     -0.49      0.00
    4  -17   11      1.98      0.00
    4  -17   12     -1.23      0.00
    4  -17   13      3.03      0.00
   -4   16   15     -0.10      0.00
   -4   16   14     -1.06      0.00
   -4   16   13      2.26      0.00
   -4   16   12     -1.52      0.00
   -4   16   11     -1.77      0.00
   -4   16   10     -0.27      0.00
   -4   16    9     -1.46      0.00
   -4   16    8      1.88      0.00
   -4   16    7      2.96      0.00
   -4   16    6      0.00      0.00
   -4   16    5     -1.22      0.00
   -4   16    4     -1.69      0.00
   -4   16    3      1.22      0.00
   -4   16    2      1.37      0.00
   -4   16    1      2.42      0.00
   -4   16    0      0.29      0.00
    4  -16    1      0.03      0.00
    4  -16    2      0.48      0.00
    4  -16    3     -2.70      0.00
    4  -16    4     -2.73      0.00
    4  -16    5      5.08      0.00
    4  -16    6      2.66      0.00
    4  -16    7     -1.85      0.00
    4  -16    8      0.21      0.00
    4  -16    9     -0.11      0.00
    4  -16   10     -1.09      0.00
    4  -16   11      0.42      0.00
    4  -16   12     -1.62      0.00
    4  -16   13      1.14      0.00
    4  -16   14     -1.50      0.00
    4  -16   15      0.08      0.00
   -4   15   17     -0.22      0.00
   -4   15   16      2.47      0.00
   -4   15   15      0.26      0.00
   -4   15   14     -1.02      0.00
   -4   15   13      3.30      0.00
   -4   15   12     -0.43      0.00
   -4   15   11     -2.05      0.00
   -4   15   10     -0.03      0.00
   -4   15    9      0.22      0.00
   -4   15    8      1.82      0.00
   -4   15    7      1.98      0.00
   -4   15    6     -1.60      0.00
   -4   15    5     -3.14      0.00
   -4   15    4     -3.23      0.00
   -4   15    3      0.01      0.00
   -4   15    2      0.17      0.00
   -4   15    1      1.88      0.00
   -4   15    0      0.66      0.00
    4  -15    1      1.14      0.00
    4  -15    2     -0.19      0.00
    4  -15    3     -2.00      0.00
    4  -15    4     -1.40      0.00
    4  -15    5      3.44      0.00
    4  -15    6      1.63      0.00
    4  -15    7     -0.80      0.00
    4  -15    8     -1.07      0.00
    4  -15    9      0.51      0.00
    4  -15   10      1.12      0.00
    4  -15   11     -0.53      0.00
    4  -15   12     -0.07      0.00
    4  -15   13      1.10      0.00
    4  -15   14     -0.11      0.00
    4  -15   15      1.02      0.00
    4  -15   16     -1.33      0.00
   -4   14   18      0.94      0.00
   -4   14   17     -1.90      0.00
   -4   14   16      1.67      0.00
   -4   14   15      0.06      0.00
   -4   14   14     -2.27      0.00
   -4   14   13      2.92      0.00
   -4   14   12     -1.42      0.00
   -4   14   11     -2.26      0.00
   -4   14   10     -0.60      0.00
   -4   14    9      2.62      0.00
   -4   14    8      2.82      0.00
   -4   14    7      1.09      0.00
   -4   14    6      0.28      0.00
   -4   14    5     -2.61      0.00
   -4   14    4     -1.88      0.00
   -4   14    3      0.52      0.00
   -4   14    2      0.73      0.00
   -4   14    1      1.39      0.00
   -4   14    0     -0.01      0.00
    4  -14    1      0.77      0.00
    4  -14    2     -2.18      0.00
    4  -14    3     -1.68      0.00
    4  -14    4     -0.46      0.00
    4  -14    5      2.59      0.00
    4  -14    6      0.46      0.00
    4  -14    7      1.01      0.00
    4  -14    8     -2.80      0.00
    4  -14    9     -0.76      0.00
    4  -14   10      2.03      0.00
    4  -14   11     -2.85      0.00
    4  -14   12     -1.42      0.00
    4  -14   13      1.15      0.00
    4  -14   14     -0.26      0.00
    4  -14   15      1.50      0.00
    4  -14   16     -2.05      0.00
    4  -14   17     -2.56      0.00
   -4   13   19      0.20      0.00
   -4   13   18      2.85      0.00
   -4   13   17     -1.84      0.00
   -4   13   16      1.92      0.00
   -4   13   15      1.51      0.00
   -4   13   14     -2.07      0.00
   -4   13   13      2.15      0.00
   -4   13   12     -2.75      0.00
   -4   13   11     -1.83      0.00
   -4   13   10     -1.69      0.00
   -4   13    9      3.05      0.00
   -4   13    8      2.64      0.00
   -4   13    7     -0.74      0.00
   -4   13    6     -1.39      0.00
   -4   13    5     -3.39      0.00
   -4   13    4     -1.95      0.00
   -4   13    3      0.34      0.00
   -4   13    2      2.30      0.00
   -4   13    1      2.19      0.00
   -4   13    0      0.89      0.00
    4  -13    1      2.75      0.00
    4  -13    2     -2.79      0.00
    4  -13    3     -1.47      0.00
    4  -13    4     -0.93      0.00
    4  -13    5      3.15      0.00
    4  -13    6     -1.10      0.00
    4  -13    7      2.32      0.00
    4  -13    8     -3.34      0.00
    4  -13    9     -0.78      0.00
    4  -13   10      2.80      0.00
    4  -13   11     -3.56      0.00
    4  -13   12     -1.77      0.00
    4  -13   13      2.04      0.00
    4  -13   14     -0.41      0.00
    4  -13   15      0.89      0.00
    4  -13   16     -2.46      0.00
    4  -13   17     -1.80      0.00
    4  -13   18      0.65      0.00
    4  -13   19      2.66      0.00
   -4   12   20     -0.17      0.00
   -4   12   19     -0.99      0.00
   -4   12   18      2.62      0.00
   -4   12   17     -2.35      0.00
   -4   12   16      1.65      0.00
   -4   12   15      2.32      0.00
   -4   12   14     -0.78      0.00
   -4   12   13      1.71      0.00
   -4   12   12     -1.97      0.00
   -4   12   11     -0.05      0.00
   -4   12   10     -1.79      0.00
   -4   12    9      3.99      0.00
   -4   12    8      3.37      0.00
   -4   12    7      0.00      0.00
   -4   12    6     -3.72      0.00
   -4   12    5     -3.56      0.00
   -4   12    4     -0.69      0.00
   -4   12    3     -0.83      0.00
   -4   12    2      1.58      0.00
   -4   12    1      2.05      0.00
   -4   12    0      0.27      0.00
    4  -12    1      4.15      0.00
    4  -12    2     -4.09      0.00
    4  -12    3     -2.39      0.00
    4  -12    4     -1.44      0.00
    4  -12    5      5.57      0.00
    4  -12    6     -1.12      0.00
    4  -12    7      2.77      0.00
    4  -12    8     -1.91      0.00
    4  -12    9     -1.15      0.00
    4  -12   10      2.41      0.00
    4  -12   11     -3.19      0.00
    4  -12   12     -0.17      0.00
    4  -12   13      2.93      0.00
    4  -12   14      0.28      0.00
    4  -12   15      0.27      0.00
    4  -12   16     -1.59      0.00
    4  -12   17     -1.11      0.00
    4  -12   18     -0.49      0.00
    4  -12   19      1.67      0.00
    4  -12   20     -1.68      0.00
   -4   11   21      0.13      0.00
   -4   11   20      0.48      0.00
   -4   11   19     -0.60      0.00
   -4   11   18      2.30      0.00
   -4   11   17     -2.13      0.00
   -4   11   16      0.58      0.00
   -4   11   15      0.78      0.00
   -4   11   14     -2.06      0.00
   -4   11   13     -0.74      0.00
   -4   11   12     -3.03      0.00
   -4   11   11     -0.17      0.00
   -4   11   10     -2.25      0.00
   -4   11    9      4.76      0.00
   -4   11    8      4.86      0.00
   -4   11    7      0.12      0.00
   -4   11    6     -3.90      0.00
   -4   11    5     -4.80      0.00
   -4   11    4      1.53      0.00
   -4   11    3     -1.10      0.00
   -4   11    2      0.47      0.00
   -4   11    1      2.38      0.00
   -4   11    0      1.24      0.00
    4  -11    1      4.48      0.00
    4  -11    2     -6.33      0.00
    4  -11    3     -5.94      0.00
    4  -11    4     -2.66      0.00
    4  -11    5      4.86      0.00
    4  -11    6     -0.04      0.00
    4  -11    7      0.53      0.00
    4  -11    8     -1.20      0.00
    4  -11    9     -3.39      0.00
    4  -11   10     -0.12      0.00
    4  -11   11     -1.83      0.00
    4  -11   12      0.28      0.00
    4  -11   13      2.90      0.00
    4  -11   14      0.22      0.00
    4  -11   15     -0.50      0.00
    4  -11   16      0.04      0.00
    4  -11   17      0.66      0.00
    4  -11   18      0.14      0.00
    4  -11   19      3.31      0.00
    4  -11   20      0.86      0.00
    4  -11   21      2.00      0.00
   -4   10   22     -1.61      0.00
   -4   10   21      0.32      0.00
   -4   10   20      0.01      0.00
   -4   10   19     -0.35      0.00
   -4   10   18      2.46      0.00
   -4   10   17     -0.13      0.00
   -4   10   16      1.51      0.00
   -4   10   15      2.56      0.00
   -4   10   14     -0.88      0.00
   -4   10   13     -0.45      0.00
   -4   10   12     -3.59      0.00
   -4   10   11     -1.19      0.00
   -4   10   10     -2.67      0.00
   -4   10    9      2.73      0.00
   -4   10    8      6.20      0.00
   -4   10    7     -1.43      0.00
   -4   10    6     -2.26      0.00
   -4   10    5     -6.10      0.00
   -4   10    4      3.06      0.00
   -4   10    3      0.52      0.00
   -4   10    2      0.90      0.00
   -4   10    1      2.38      0.00
   -4   10    0      4.79      0.00
    4  -10    1      5.54      0.00
    4  -10    2     -6.00      0.00
    4  -10    3     -8.49      0.00
    4  -10    4      0.40      0.00
    4  -10    5      5.11      0.00
    4  -10    6      5.78      0.00
    4  -10    7      0.85      0.00
    4  -10    8     -0.91      0.00
    4  -10    9     -3.23      0.00
    4  -10   10     -2.65      0.00
    4  -10   11      2.26      0.00
    4  -10   12      0.12      0.00
    4  -10   13      2.68      0.00
    4  -10   14      0.30      0.00
    4  -10   15     -2.13      0.00
    4  -10   16     -1.13      0.00
    4  -10   17     -0.34      0.00
    4  -10   18     -2.55      0.00
    4  -10   19      0.25      0.00
    4  -10   20     -0.28      0.00
    4  -10   21     -0.49      0.00
    4  -10   22     -1.93      0.00
   -4    9   22     -2.12      0.00
   -4    9   21      0.13      0.00
   -4    9   20     -0.08      0.00
   -4    9   19     -1.16      0.00
   -4    9   18      1.28      0.00
   -4    9   17     -0.94      0.00
   -4    9   16     -0.36      0.00
   -4    9   15      1.69      0.00
   -4    9   14     -1.00      0.00
   -4    9   13     -1.02      0.00
   -4    9   12     -2.16      0.00
   -4    9   11     -0.65      0.00
   -4    9   10      0.30      0.00
   -4    9    9      1.92      0.00
   -4    9    8      8.60      0.00
   -4    9    7     -1.49      0.00
   -4    9    6     -4.09      0.00
   -4    9    5     -8.22      0.00
   -4    9    4      1.05      0.00
   -4    9    3      0.46      0.00
   -4    9    2     -0.37      0.00
   -4    9    1      0.10      0.00
   -4    9    0      5.12      0.00
    4   -9    1      3.19      0.00
    4   -9    2     -6.99      0.00
    4   -9    3    -14.03      0.00
    4   -9    4      0.48      0.00
    4   -9    5      4.69      0.00
    4   -9    6      8.27      0.00
    4   -9    7      1.66      0.00
    4   -9    8     -4.40      0.00
    4   -9    9     -1.87      0.00
    4   -9   10     -4.62      0.00
    4   -9   11      5.58      0.00
    4   -9   12      1.05      0.00
    4   -9   13      1.12      0.00
    4   -9   14      2.12      0.00
    4   -9   15     -1.44      0.00
    4   -9   16     -0.87      0.00
    4   -9   17      2.41      0.00
    4   -9   18      0.51      0.00
    4   -9   19      1.03      0.00
    4   -9   20      2.00      0.00
    4   -9   21      0.85      0.00
    4   -9   22     -1.79      0.00
   -4    8   23      2.06      0.00
   -4    8   22     -1.66      0.00
   -4    8   21     -0.67      0.00
   -4    8   20      0.76      0.00
   -4    8   19     -0.96      0.00
   -4    8   18      2.04      0.00
   -4    8   17     -0.07      0.00
   -4    8   16      0.61      0.00
   -4    8   15      0.52      0.00
   -4    8   14     -0.98      0.00
   -4    8   13     -4.24      0.00
   -4    8   12     -2.52      0.00
   -4    8   11     -3.71      0.00
   -4    8   10      0.79      0.00
   -4    8    9      2.12      0.00
   -4    8    8     10.42      0.00
   -4    8    7      1.82      0.00
   -4    8    6     -5.94      0.00
   -4    8    5     -6.11      0.00
   -4    8    4      1.93      0.00
   -4    8    3      3.70      0.00
   -4    8    2      0.75      0.00
   -4    8    1      1.50      0.00
   -4    8    0      6.18      0.00
    4   -8    1      1.67      0.00
    4   -8    2     -4.01      0.00
    4   -8    3    -14.70      0.00
    4   -8    4     -0.55      0.00
    4   -8    5      9.44      0.00
    4   -8    6      8.82      0.00
    4   -8    7      3.19      0.00
    4   -8    8     -8.11      0.00
    4   -8    9     -1.97      0.00
    4   -8   10     -4.16      0.00
    4   -8   11      5.11      0.00
    4   -8   12      3.39      0.00
    4   -8   13     -1.44      0.00
    4   -8   14      2.99      0.00
    4   -8   15     -1.51      0.00
    4   -8   16     -3.46      0.00
    4   -8   17      1.63      0.00
    4   -8   18      0.44      0.00
    4   -8   19     -0.95      0.00
    4   -8   20      0.13      0.00
    4   -8   21      1.97      0.00
    4   -8   22     -1.96      0.00
    4   -8   23      2.14      0.00
   -4    7   23      1.07      0.00
   -4    7   22     -1.02      0.00
   -4    7   21     -1.67      0.00
   -4    7   20      1.07      0.00
   -4    7   19     -1.78      0.00
   -4    7   18      1.25      0.00
   -4    7   17     -0.05      0.00
   -4    7   16      1.54      0.00
   -4    7   15     -0.17      0.00
   -4    7   14      0.88      0.00
   -4    7   13     -3.72      0.00
   -4    7   12     -0.85      0.00
   -4    7   11     -4.60      0.00
   -4    7   10      1.57      0.00
   -4    7    9      3.88      0.00
   -4    7    8      9.07      0.00
   -4    7    7      1.06      0.00
   -4    7    6    -10.76      0.00
   -4    7    5     -7.12      0.00
   -4    7    4      0.06      0.00
   -4    7    3      5.12      0.00
   -4    7    2      0.70      0.00
   -4    7    1     -0.12      0.00
   -4    7    0      4.68      0.00
    4   -7    1     -2.65      0.00
    4   -7    2     -2.24      0.00
    4   -7    3    -13.20      0.00
    4   -7    4     -4.58      0.00
    4   -7    5     14.17      0.00
    4   -7    6      9.88      0.00
    4   -7    7      3.04      0.00
    4   -7    8     -7.28      0.00
    4   -7    9     -3.85      0.00
    4   -7   10     -1.40      0.00
    4   -7   11      2.12      0.00
    4   -7   12      4.21      0.00
    4   -7   13     -3.78      0.00
    4   -7   14      1.82      0.00
    4   -7   15     -1.45      0.00
    4   -7   16     -4.00      0.00
    4   -7   17      2.41      0.00
    4   -7   18      1.09      0.00
    4   -7   19     -0.39      0.00
    4   -7   20     -1.42      0.00
    4   -7   21      2.13      0.00
    4   -7   22     -2.32      0.00
    4   -7   23      0.57      0.00
    4   -7   24      0.60      0.00
   -4    6   24     -0.07      0.00
   -4    6   23     -0.72      0.00
   -4    6   22     -0.63      0.00
   -4    6   21     -2.15      0.00
   -4    6   20      1.85      0.00
   -4    6   19     -1.73      0.00
   -4    6   18      0.51      0.00
   -4    6   17      1.35      0.00
   -4    6   16      0.99      0.00
   -4    6   15     -1.27      0.00
   -4    6   14      0.18      0.00
   -4    6   13     -3.35      0.00
   -4    6   12     -2.15      0.00
   -4    6   11     -4.07      0.00
   -4    6   10      3.28      0.00
   -4    6    9      7.76      0.00
   -4    6    8      9.11      0.00
   -4    6    7      1.38      0.00
   -4    6    6    -12.33      0.00
   -4    6    5     -7.15      0.00
   -4    6    4      1.08      0.00
   -4    6    3      9.11      0.00
   -4    6    2      4.25      0.00
   -4    6    1     -2.45      0.00
   -4    6    0      4.77      0.00
    4   -6    1     -3.96      0.00
    4   -6    2     -0.07      0.00
    4   -6    3     -9.47      0.00
    4   -6    4     -7.26      0.00
    4   -6    5     14.20      0.00
    4   -6    6     12.22      0.00
    4   -6    7     -0.81      0.00
    4   -6    8     -4.55      0.00
    4   -6    9     -6.62      0.00
    4   -6   10      1.28      0.00
    4   -6   11      2.60      0.00
    4   -6   12      6.73      0.00
    4   -6   13     -2.55      0.00
    4   -6   14      2.27      0.00
    4   -6   15     -0.48      0.00
    4   -6   16     -2.59      0.00
    4   -6   17      2.11      0.00
    4   -6   18      1.44      0.00
    4   -6   19      0.43      0.00
    4   -6   20     -0.77      0.00
    4   -6   21      1.99      0.00
    4   -6   22     -0.74      0.00
    4   -6   23      0.16      0.00
    4   -6   24      1.03      0.00
   -4    5   24      0.81      0.00
   -4    5   23     -2.80      0.00
   -4    5   22      0.46      0.00
   -4    5   21     -1.81      0.00
   -4    5   20      1.29      0.00
   -4    5   19     -2.13      0.00
   -4    5   18     -1.15      0.00
   -4    5   17      2.25      0.00
   -4    5   16      0.10      0.00
   -4    5   15     -2.04      0.00
   -4    5   14     -0.65      0.00
   -4    5   13     -2.65      0.00
   -4    5   12     -4.95      0.00
   -4    5   11     -2.52      0.00
   -4    5   10      3.38      0.00
   -4    5    9      9.66      0.00
   -4    5    8      7.17      0.00
   -4    5    7      0.83      0.00
   -4    5    6    -15.41      0.00
   -4    5    5    -10.68      0.00
   -4    5    4      1.86      0.00
   -4    5    3     11.83      0.00
   -4    5    2      4.64      0.00
   -4    5    1     -7.68      0.00
   -4    5    0      2.29      0.00
    4   -5    1     -3.39      0.00
    4   -5    2     -0.02      0.00
    4   -5    3     -6.17      0.00
    4   -5    4     -6.81      0.00
    4   -5    5     11.39      0.00
    4   -5    6     16.09      0.00
    4   -5    7     -2.78      0.00
    4   -5    8     -4.03      0.00
    4   -5    9     -9.17      0.00
    4   -5   10     -1.14      0.00
    4   -5   11      1.87      0.00
    4   -5   12      5.46      0.00
    4   -5   13     -5.42      0.00
    4   -5   14      1.05      0.00
    4   -5   15     -1.56      0.00
    4   -5   16     -0.90      0.00
    4   -5   17     -0.51      0.00
    4   -5   18      2.50      0.00
    4   -5   19     -0.15      0.00
    4   -5   20     -0.96      0.00
    4   -5   21      1.10      0.00
    4   -5   22     -0.06      0.00
    4   -5   23     -0.45      0.00
    4   -5   24      1.49      0.00
    4   -5   25     -1.77      0.00
   -4    4   24      0.36      0.00
   -4    4   23     -5.07      0.00
   -4    4   22      1.31      0.00
   -4    4   21      0.36      0.00
   -4    4   20      0.73      0.00
   -4    4   19     -0.66      0.00
   -4    4   18      0.49      0.00
   -4    4   17      3.36      0.00
   -4    4   16      2.18      0.00
   -4    4   15     -1.34      0.00
   -4    4   14     -0.15      0.00
   -4    4   13     -0.94      0.00
   -4    4   12     -6.51      0.00
   -4    4   11      0.02      0.00
   -4    4   10      3.01      0.00
   -4    4    9     10.46      0.00
   -4    4    8      6.33      0.00
   -4    4    7      1.43      0.00
   -4    4    6    -15.94      0.00
   -4    4    5    -12.22      0.00
   -4    4    4      7.15      0.00
   -4    4    3     19.32      0.00
   -4    4    2      4.58      0.00
   -4    4    1     -9.22      0.00
   -4    4    0      0.07      0.00
    4   -4    1     -0.17      0.00
    4   -4    2      0.00      0.00
    4   -4    3     -4.58      0.00
    4   -4    4     -5.10      0.00
    4   -4    5      8.22      0.00
    4   -4    6     17.27      0.00
    4   -4    7     -0.25      0.00
    4   -4    8     -7.41      0.00
    4   -4    9     -6.79      0.00
    4   -4   10     -2.31      0.00
    4   -4   11      5.86      0.00
    4   -4   12      6.78      0.00
    4   -4   13     -5.76      0.00
    4   -4   14      1.99      0.00
    4   -4   15     -2.36      0.00
    4   -4   16      1.08      0.00
    4   -4   17     -2.83      0.00
    4   -4   18      2.99      0.00
    4   -4   19     -0.07      0.00
    4   -4   20     -1.99      0.00
    4   -4   21      1.19      0.00
    4   -4   22     -0.38      0.00
    4   -4   23     -2.36      0.00
    4   -4   24      1.32      0.00
    4   -4   25     -1.73      0.00
   -4    3   24      0.16      0.00
   -4    3   23     -4.97      0.00
   -4    3   22      0.41      0.00
   -4    3   21      1.06      0.00
   -4    3   20     -1.80      0.00
   -4    3   19     -2.69      0.00
   -4    3   18     -0.28      0.00
   -4    3   17      0.64      0.00
   -4    3   16      1.72      0.00
   -4    3   15     -2.18      0.00
   -4    3   14     -1.97      0.00
   -4    3   13      0.35      0.00
   -4    3   12     -6.60      0.00
   -4    3   11      1.91      0.00
   -4    3   10      3.81      0.00
   -4    3    9      9.36      0.00
   -4    3    8      6.22      0.00
   -4    3    7     -2.20      0.00
   -4    3    6    -18.82      0.00
   -4    3    5    -16.64      0.00
   -4    3    4      7.58      0.00
   -4    3    3     25.05      0.00
   -4    3    2     -0.03      0.00
   -4    3    1    -10.26      0.00
   -4    3    0     -2.94      0.00
    4   -3    1      0.45      0.00
    4   -3    2      1.97      0.00
    4   -3    3     -6.06      0.00
    4   -3    4     -5.02      0.00
    4   -3    5      7.31      0.00
    4   -3    6     14.30      0.00
    4   -3    7      3.63      0.00
    4   -3    8    -15.98      0.00
    4   -3    9     -3.56      0.00
    4   -3   10     -6.22      0.00
    4   -3   11      8.89      0.00
    4   -3   12      5.49      0.00
    4   -3   13     -5.24      0.00
    4   -3   14      1.68      0.00
    4   -3   15     -1.80      0.00
    4   -3   16      2.25      0.00
    4   -3   17     -1.84      0.00
    4   -3   18      1.60      0.00
    4   -3   19      1.46      0.00
    4   -3   20     -1.33      0.00
    4   -3   21      1.88      0.00
    4   -3   22      0.10      0.00
    4   -3   23     -2.30      0.00
    4   -3   24      1.29      0.00
    4   -3   25     -0.54      0.00
   -4    2   25     -1.37      0.00
   -4    2   24     -0.47      0.00
   -4    2   23     -2.72      0.00
   -4    2   22      0.93      0.00
   -4    2   21      2.92      0.00
   -4    2   20      0.26      0.00
   -4    2   19     -1.51      0.00
   -4    2   18      1.20      0.00
   -4    2   17      2.67      0.00
   -4    2   16      2.82      0.00
   -4    2   15     -1.06      0.00
   -4    2   14     -4.10      0.00
   -4    2   13      0.97      0.00
   -4    2   12     -7.23      0.00
   -4    2   11      0.58      0.00
   -4    2   10      5.43      0.00
   -4    2    9      8.32      0.00
   -4    2    8     10.12      0.00
   -4    2    7     -2.41      0.00
   -4    2    6    -16.52      0.00
   -4    2    5    -13.51      0.00
   -4    2    4      7.38      0.00
   -4    2    3     32.90      0.00
   -4    2    2     -3.30      0.00
   -4    2    1    -12.50      0.00
   -4    2    0     -3.30      0.00
    4   -2    1     -0.57      0.00
    4   -2    2      7.76      0.00
    4   -2    3     -3.90      0.00
    4   -2    4     -5.42      0.00
    4   -2    5     12.62      0.00
    4   -2    6     12.62      0.00
    4   -2    7      7.85      0.00
    4   -2    8    -23.03      0.00
    4   -2    9      2.03      0.00
    4   -2   10     -8.32      0.00
    4   -2   11     11.45      0.00
    4   -2   12      3.85      0.00
    4   -2   13     -3.94      0.00
    4   -2   14     -1.30      0.00
    4   -2   15     -0.44      0.00
    4   -2   16      0.69      0.00
    4   -2   17     -1.29      0.00
    4   -2   18     -1.42      0.00
    4   -2   19      0.84      0.00
    4   -2   20     -0.59      0.00
    4   -2   21      0.50      0.00
    4   -2   22     -1.07      0.00
    4   -2   23     -0.50      0.00
    4   -2   24      0.03      0.00
    4   -2   25      1.57      0.00
    4   -2   26     -0.39      0.00
   -4    1   25     -2.40      0.00
   -4    1   24     -0.93      0.00
   -4    1   23     -1.71      0.00
   -4    1   22      0.64      0.00
   -4    1   21      1.29      0.00
   -4    1   20     -0.98      0.00
   -4    1   19     -2.66      0.00
   -4    1   18     -0.67      0.00
   -4    1   17      3.29      0.00
   -4    1   16      2.69      0.00
   -4    1   15     -0.01      0.00
   -4    1   14     -4.33      0.00
   -4    1   13      3.01      0.00
   -4    1   12     -6.18      0.00
   -4    1   11     -1.17      0.00
   -4    1   10      5.56      0.00
   -4    1    9      4.23      0.00
   -4    1    8      8.16      0.00
   -4    1    7     -5.29      0.00
   -4    1    6    -19.64      0.00
   -4    1    5     -8.69      0.00
   -4    1    4      4.48      0.00
   -4    1    3     38.53      0.00
   -4    1    2     -1.52      0.00
   -4    1    1    -19.30      0.00
   -4    1    0     -4.20      0.00
    4   -1    1     -3.67      0.00
    4   -1    2      2.63      0.00
    4   -1    3     -2.86      0.00
    4   -1    4    -12.99      0.00
    4   -1    5     12.98      0.00
    4   -1    6      8.64      0.00
    4   -1    7      6.74      0.00
    4   -1    8    -28.12      0.00
    4   -1    9      5.09      0.00
    4   -1   10     -7.41      0.00
    4   -1   11     10.83      0.00
    4   -1   12      3.53      0.00
    4   -1   13     -2.36      0.00
    4   -1   14     -3.10      0.00
    4   -1   15      1.34      0.00
    4   -1   16      0.57      0.00
    4   -1   17     -1.46      0.00
    4   -1   18     -1.43      0.00
    4   -1   19      0.62      0.00
    4   -1   20      0.25      0.00
    4   -1   21      0.97      0.00
    4   -1   22     -2.42      0.00
    4   -1   23      0.95      0.00
    4   -1   24     -2.04      0.00
    4   -1   25      1.20      0.00
    4   -1   26     -1.12      0.00
   -4    0   25     -3.36      0.00
   -4    0   24     -0.86      0.00
   -4    0   23      0.47      0.00
   -4    0   22      2.21      0.00
   -4    0   21      1.31      0.00
   -4    0   20     -1.82      0.00
   -4    0   19     -1.49      0.00
   -4    0   18     -0.02      0.00
   -4    0   17      2.47      0.00
   -4    0   16      2.29      0.00
   -4    0   15      0.02      0.00
   -4    0   14     -5.54      0.00
   -4    0   13      2.97      0.00
   -4    0   12     -4.32      0.00
   -4    0   11     -0.69      0.00
   -4    0   10      8.19      0.00
   -4    0    9      6.18      0.00
   -4    0    8      8.38      0.00
   -4    0    7     -1.93      0.00
   -4    0    6    -23.76      0.00
   -4    0    5     -4.43      0.00
   -4    0    4      3.40      0.00
   -4    0    3     33.82      0.00
   -4    0    2      4.34      0.00
   -4    0    1    -22.35      0.00
    4    0    0     -0.84      0.00
    4    0    1      5.32      0.00
    4    0    2      0.93      0.00
    4    0    3      9.95      0.00
    4    0    4     -7.53      0.00
    4    0    5     13.44      0.00
    4    0    6     10.22      0.00
    4    0    7      6.84      0.00
    4    0    8    -27.44      0.00
    4    0    9      4.28      0.00
    4    0   10     -3.50      0.00
    4    0   11      7.82      0.00
    4    0   12      4.48      0.00
    4    0   13     -1.93      0.00
    4    0   14     -1.97      0.00
    4    0   15      1.15      0.00
    4    0   16      1.30      0.00
    4    0   17     -2.34      0.00
    4    0   18     -2.09      0.00
    4    0   19      0.64      0.00
    4    0   20     -0.91      0.00
    4    0   21      2.76      0.00
    4    0   22     -1.73      0.00
    4    0   23      1.45      0.00
    4    0   24     -0.76      0.00
    4    0   25      1.47      0.00
    4    0   26     -0.53      0.00
   -4   -1   25     -3.25      0.00
   -4   -1   24     -1.39      0.00
   -4   -1   23      2.99      0.00
   -4   -1   22      2.92      0.00
   -4   -1   21      0.63      0.00
   -4   -1   20     -3.01      0.00
   -4   -1   19     -0.45      0.00
   -4   -1   18      1.10      0.00
   -4   -1   17      1.12      0.00
   -4   -1   16      1.94      0.00
   -4   -1   15      1.47      0.00
   -4   -1   14     -6.28      0.00
   -4   -1   13      0.92      0.00
   -4   -1   12     -3.76      0.00
   -4   -1   11     -4.35      0.00
   -4   -1   10      5.34      0.00
   -4   -1    9      5.75      0.00
   -4   -1    8      4.81      0.00
   -4   -1    7      1.63      0.00
   -4   -1    6    -23.18      0.00
   -4   -1    5     -0.91      0.00
   -4   -1    4     10.84      0.00
   -4   -1    3     21.26      0.00
   -4   -1    2      5.99      0.00
   -4   -1    1    -25.15      0.00
    4    1    0    -10.79      0.00
    4    1    1     -2.89      0.00
    4    1    2     -9.09      0.00
    4    1    3      8.26      0.00
    4    1    4     -3.78      0.00
    4    1    5      1.31      0.00
    4    1    6     11.26      0.00
    4    1    7      6.44      0.00
    4    1    8    -23.34      0.00
    4    1    9      0.57      0.00
    4    1   10      0.41      0.00
    4    1   11      4.72      0.00
    4    1   12      4.00      0.00
    4    1   13     -3.88      0.00
    4    1   14     -1.00      0.00
    4    1   15      0.25      0.00
    4    1   16      0.84      0.00
    4    1   17     -1.36      0.00
    4    1   18     -3.80      0.00
    4    1   19      1.33      0.00
    4    1   20     -1.68      0.00
    4    1   21      2.47      0.00
    4    1   22     -0.84      0.00
    4    1   23     -0.20      0.00
    4    1   24      0.04      0.00
    4    1   25      1.64      0.00
    4    1   26     -0.40      0.00
   -4   -2   25     -2.66      0.00
   -4   -2   24     -2.90      0.00
   -4   -2   23      3.58      0.00
   -4   -2   22      2.58      0.00
   -4   -2   21     -0.72      0.00
   -4   -2   20     -3.27      0.00
   -4   -2   19      0.80      0.00
   -4   -2   18      1.09      0.00
   -4   -2   17      1.62      0.00
   -4   -2   16      1.06      0.00
   -4   -2   15      3.46      0.00
   -4   -2   14     -3.65      0.00
   -4   -2   13      1.42      0.00
   -4   -2   12      1.12      0.00
   -4   -2   11     -3.63      0.00
   -4   -2   10      6.29      0.00
   -4   -2    9      7.26      0.00
   -4   -2    8      1.22      0.00
   -4   -2    7     -0.94      0.00
   -4   -2    6    -19.75      0.00
   -4   -2    5     -4.68      0.00
   -4   -2    4     16.40      0.00
   -4   -2    3     13.71      0.00
   -4   -2    2     14.06      0.00
   -4   -2    1    -10.97      0.00
    4    2    0     -5.53      0.00
    4    2    1     -4.26      0.00
    4    2    2      1.85      0.00
    4    2    3     11.56      0.00
    4    2    4      6.64      0.00
    4    2    5    -11.70      0.00
    4    2    6     13.61      0.00
    4    2    7      3.10      0.00
    4    2    8    -21.23      0.00
    4    2    9     -4.11      0.00
    4    2   10      2.20      0.00
    4    2   11      4.25      0.00
    4    2   12      3.64      0.00
    4    2   13     -3.09      0.00
    4    2   14     -0.24      0.00
    4    2   15      1.54      0.00
    4    2   16     -0.48      0.00
    4    2   17     -0.67      0.00
    4    2   18     -4.63      0.00
    4    2   19      1.30      0.00
    4    2   20      0.31      0.00
    4    2   21      1.44      0.00
    4    2   22      0.01      0.00
    4    2   23     -0.73      0.00
    4    2   24     -0.85      0.00
    4    2   25      0.82      0.00
    4    2   26     -1.50      0.00
   -4   -3   25     -0.31      0.00
   -4   -3   24     -2.20      0.00
   -4   -3   23      3.80      0.00
   -4   -3   22      3.20      0.00
   -4   -3   21     -0.98      0.00
   -4   -3   20     -3.26      0.00
   -4   -3   19      0.69      0.00
   -4   -3   18     -1.34      0.00
   -4   -3   17      1.12      0.00
   -4   -3   16     -1.83      0.00
   -4   -3   15      0.81      0.00
   -4   -3   14     -2.82      0.00
   -4   -3   13     -2.19      0.00
   -4   -3   12      0.20      0.00
   -4   -3   11     -4.77      0.00
   -4   -3   10      5.82      0.00
   -4   -3    9      7.01      0.00
   -4   -3    8      2.98      0.00
   -4   -3    7     -2.67      0.00
   -4   -3    6    -10.27      0.00
   -4   -3    5     -9.06      0.00
   -4   -3    4     11.61      0.00
   -4   -3    3      4.33      0.00
   -4   -3    2     10.46      0.00
   -4   -3    1    -13.52      0.00
    4    3    0    -14.42      0.00
    4    3    1    -14.00      0.00
    4    3    2      3.99      0.00
    4    3    3     10.67      0.00
    4    3    4     17.68      0.00
    4    3    5    -16.77      0.00
    4    3    6     19.78      0.00
    4    3    7      5.76      0.00
    4    3    8    -15.12      0.00
    4    3    9     -3.74      0.00
    4    3   10      2.68      0.00
    4    3   11      3.64      0.00
    4    3   12      1.43      0.00
    4    3   13     -1.75      0.00
    4    3   14     -0.76      0.00
    4    3   15      2.41      0.00
    4    3   16      0.10      0.00
    4    3   17     -1.95      0.00
    4    3   18     -3.45      0.00
    4    3   19     -0.05      0.00
    4    3   20      2.22      0.00
    4    3   21      0.19      0.00
    4    3   22      0.53      0.00
    4    3   23      1.09      0.00
    4    3   24      0.95      0.00
    4    3   25      2.17      0.00
    4    3   26      0.37      0.00
   -4   -4   24     -3.25      0.00
   -4   -4   23      1.73      0.00
   -4   -4   22      3.30      0.00
   -4   -4   21      0.06      0.00
   -4   -4   20     -1.06      0.00
   -4   -4   19      2.26      0.00
   -4   -4   18     -0.31      0.00
   -4   -4   17      2.32      0.00
   -4   -4   16      0.62      0.00
   -4   -4   15      0.45      0.00
   -4   -4   14      1.30      0.00
   -4   -4   13     -0.69      0.00
   -4   -4   12      0.00      0.00
   -4   -4   11     -2.79      0.00
   -4   -4   10      4.50      0.00
   -4   -4    9      2.79      0.00
   -4   -4    8      3.96      0.00
   -4   -4    7     -6.44      0.00
   -4   -4    6     -4.12      0.00
   -4   -4    5     -8.82      0.00
   -4   -4    4     12.08      0.00
   -4   -4    3      8.63      0.00
   -4   -4    2     17.99      0.00
   -4   -4    1     -4.34      0.00
    4    4    0    -18.12      0.00
    4    4    1     -9.99      0.00
    4    4    2     -0.18      0.00
    4    4    3      3.74      0.00
    4    4    4     19.47      0.00
    4    4    5    -26.11      0.00
    4    4    6      7.35      0.00
    4    4    7      2.53      0.00
    4    4    8    -13.56      0.00
    4    4    9     -5.60      0.00
    4    4   10      1.04      0.00
    4    4   11      3.34      0.00
    4    4   12      0.80      0.00
    4    4   13     -0.78      0.00
    4    4   14     -1.17      0.00
    4    4   15      0.60      0.00
    4    4   16      1.73      0.00
    4    4   17     -3.95      0.00
    4    4   18     -0.79      0.00
    4    4   19     -0.27      0.00
    4    4   20      3.47      0.00
    4    4   21     -1.99      0.00
    4    4   22     -1.33      0.00
    4    4   23     -1.17      0.00
    4    4   24     -0.51      0.00
    4    4   25     -0.14      0.00
    4    4   26     -0.22      0.00
   -4   -5   24     -2.98      0.00
   -4   -5   23     -0.47      0.00
   -4   -5   22      3.13      0.00
   -4   -5   21     -1.04      0.00
   -4   -5   20     -1.33      0.00
   -4   -5   19      0.17      0.00
   -4   -5   18     -1.01      0.00
   -4   -5   17     -1.35      0.00
   -4   -5   16      2.07      0.00
   -4   -5   15     -2.03      0.00
   -4   -5   14      0.36      0.00
   -4   -5   13      1.17      0.00
   -4   -5   12     -2.15      0.00
   -4   -5   11     -0.36      0.00
   -4   -5   10      4.77      0.00
   -4   -5    9      2.11      0.00
   -4   -5    8      5.85      0.00
   -4   -5    7     -7.53      0.00
   -4   -5    6     -3.99      0.00
   -4   -5    5    -11.35      0.00
   -4   -5    4      6.08      0.00
   -4   -5    3      4.82      0.00
   -4   -5    2     12.40      0.00
   -4   -5    1      2.93      0.00
    4    5    0    -24.30      0.00
    4    5    1     -3.14      0.00
    4    5    2      5.97      0.00
    4    5    3      9.44      0.00
    4    5    4     30.58      0.00
    4    5    5    -16.16      0.00
    4    5    6     -0.06      0.00
    4    5    7      8.66      0.00
    4    5    8     -5.71      0.00
    4    5    9     -6.71      0.00
    4    5   10     -1.07      0.00
    4    5   11      3.92      0.00
    4    5   12      1.61      0.00
    4    5   13      0.41      0.00
    4    5   14     -0.41      0.00
    4    5   15     -0.89      0.00
    4    5   16      2.83      0.00
    4    5   17     -5.55      0.00
    4    5   18      0.72      0.00
    4    5   19     -0.66      0.00
    4    5   20      5.04      0.00
    4    5   21     -1.18      0.00
    4    5   22      0.06      0.00
    4    5   23      0.74      0.00
    4    5   24      1.79      0.00
    4    5   25      1.26      0.00
    4    5   26      1.16      0.00
   -4   -6   24     -2.40      0.00
   -4   -6   23     -2.33      0.00
   -4   -6   22      5.18      0.00
   -4   -6   21     -0.17      0.00
   -4   -6   20      0.93      0.00
   -4   -6   19      0.22      0.00
   -4   -6   18      1.57      0.00
   -4   -6   17     -4.05      0.00
   -4   -6   16      4.04      0.00
   -4   -6   15     -1.70      0.00
   -4   -6   14     -1.91      0.00
   -4   -6   13      2.47      0.00
   -4   -6   12     -4.32      0.00
   -4   -6   11     -0.42      0.00
   -4   -6   10      3.21      0.00
   -4   -6    9      0.74      0.00
   -4   -6    8      3.46      0.00
   -4   -6    7     -5.29      0.00
   -4   -6    6     -3.31      0.00
   -4   -6    5     -5.74      0.00
   -4   -6    4      4.45      0.00
   -4   -6    3      8.15      0.00
   -4   -6    2      8.01      0.00
   -4   -6    1      8.12      0.00
    4    6    0    -30.55      0.00
    4    6    1    -12.52      0.00
    4    6    2      4.31      0.00
    4    6    3      4.62      0.00
    4    6    4     19.45      0.00
    4    6    5    -14.76      0.00
    4    6    6    -12.23      0.00
    4    6    7      8.63      0.00
    4    6    8      0.67      0.00
    4    6    9     -7.07      0.00
    4    6   10     -3.53      0.00
    4    6   11      5.47      0.00
    4    6   12      0.65      0.00
    4    6   13      0.20      0.00
    4    6   14     -1.90      0.00
    4    6   15     -2.13      0.00
    4    6   16      3.75      0.00
    4    6   17     -5.20      0.00
    4    6   18      2.27      0.00
    4    6   19     -1.17      0.00
    4    6   20      3.84      0.00
    4    6   21     -2.13      0.00
    4    6   22     -3.95      0.00
    4    6   23     -1.10      0.00
    4    6   24      0.93      0.00
    4    6   25      0.36      0.00
    4    6   26      1.10      0.00
   -4   -7   24     -1.33      0.00
   -4   -7   23     -4.19      0.00
   -4   -7   22      4.68      0.00
   -4   -7   21     -1.38      0.00
   -4   -7   20      1.66      0.00
   -4   -7   19     -0.53      0.00
   -4   -7   18      3.58      0.00
   -4   -7   17     -5.04      0.00
   -4   -7   16      5.06      0.00
   -4   -7   15      0.40      0.00
   -4   -7   14     -2.45      0.00
   -4   -7   13      2.10      0.00
   -4   -7   12     -2.36      0.00
   -4   -7   11      1.35      0.00
   -4   -7   10      3.58      0.00
   -4   -7    9      0.79      0.00
   -4   -7    8      0.65      0.00
   -4   -7    7     -1.77      0.00
   -4   -7    6     -6.49      0.00
   -4   -7    5     -1.67      0.00
   -4   -7    4     -0.82      0.00
   -4   -7    3      9.54      0.00
   -4   -7    2      7.34      0.00
   -4   -7    1     11.81      0.00
    4    7    0    -25.55      0.00
    4    7    1    -10.94      0.00
    4    7    2     12.65      0.00
    4    7    3     13.67      0.00
    4    7    4     11.71      0.00
    4    7    5     -9.33      0.00
    4    7    6    -15.38      0.00
    4    7    7      6.03      0.00
    4    7    8      3.32      0.00
    4    7    9     -6.08      0.00
    4    7   10     -5.45      0.00
    4    7   11      8.94      0.00
    4    7   12      0.92      0.00
    4    7   13      1.88      0.00
    4    7   14     -2.35      0.00
    4    7   15     -2.63      0.00
    4    7   16      3.29      0.00
    4    7   17     -5.05      0.00
    4    7   18      2.60      0.00
    4    7   19      1.12      0.00
    4    7   20      4.07      0.00
    4    7   21      0.83      0.00
    4    7   22     -3.55      0.00
    4    7   23     -0.17      0.00
    4    7   24      2.92      0.00
    4    7   25      0.03      0.00
    4    7   26      0.83      0.00
   -4   -8   23     -3.22      0.00
   -4   -8   22      3.43      0.00
   -4   -8   21     -1.45      0.00
   -4   -8   20      1.91      0.00
   -4   -8   19     -0.97      0.00
   -4   -8   18      2.49      0.00
   -4   -8   17     -5.73      0.00
   -4   -8   16      4.10      0.00
   -4   -8   15     -0.72      0.00
   -4   -8   14     -3.49      0.00
   -4   -8   13     -0.67      0.00
   -4   -8   12     -1.19      0.00
   -4   -8   11      0.58      0.00
   -4   -8   10      1.63      0.00
   -4   -8    9     -0.29      0.00
   -4   -8    8     -1.31      0.00
   -4   -8    7      1.32      0.00
   -4   -8    6     -7.15      0.00
   -4   -8    5      1.29      0.00
   -4   -8    4     -2.00      0.00
   -4   -8    3      7.88      0.00
   -4   -8    2      5.83      0.00
   -4   -8    1      8.77      0.00
    4    8    0    -27.47      0.00
    4    8    1    -10.46      0.00
    4    8    2     11.07      0.00
    4    8    3     17.17      0.00
    4    8    4      3.59      0.00
    4    8    5     -5.51      0.00
    4    8    6    -12.60      0.00
    4    8    7      5.25      0.00
    4    8    8      5.25      0.00
    4    8    9     -4.06      0.00
    4    8   10     -7.20      0.00
    4    8   11      8.44      0.00
    4    8   12     -2.44      0.00
    4    8   13      1.10      0.00
    4    8   14     -3.16      0.00
    4    8   15     -2.23      0.00
    4    8   16      1.48      0.00
    4    8   17     -3.31      0.00
    4    8   18      1.35      0.00
    4    8   19      1.85      0.00
    4    8   20      1.15      0.00
    4    8   21     -0.41      0.00
    4    8   22     -3.42      0.00
    4    8   23     -1.76      0.00
    4    8   24      2.76      0.00
    4    8   25     -0.89      0.00
    4    8   26      0.05      0.00
   -4   -9   23     -1.67      0.00
   -4   -9   22      1.25      0.00
   -4   -9   21      0.20      0.00
   -4   -9   20      1.75      0.00
   -4   -9   19      0.68      0.00
   -4   -9   18      2.92      0.00
   -4   -9   17     -4.18      0.00
   -4   -9   16      4.58      0.00
   -4   -9   15     -1.55      0.00
   -4   -9   14     -3.19      0.00
   -4   -9   13      0.12      0.00
   -4   -9   12     -0.24      0.00
   -4   -9   11      0.36      0.00
   -4   -9   10      1.38      0.00
   -4   -9    9      1.04      0.00
   -4   -9    8     -1.50      0.00
   -4   -9    7      1.66      0.00
   -4   -9    6     -4.19      0.00
   -4   -9    5     -0.03      0.00
   -4   -9    4     -1.08      0.00
   -4   -9    3      6.15      0.00
   -4   -9    2      4.71      0.00
   -4   -9    1      7.18      0.00
    4    9    0    -26.28      0.00
    4    9    1     -7.33      0.00
    4    9    2      9.20      0.00
    4    9    3     15.88      0.00
    4    9    4     -2.84      0.00
    4    9    5     -6.01      0.00
    4    9    6    -11.67      0.00
    4    9    7      1.66      0.00
    4    9    8      7.17      0.00
    4    9    9     -0.27      0.00
    4    9   10     -4.54      0.00
    4    9   11     10.10      0.00
    4    9   12     -2.62      0.00
    4    9   13      3.24      0.00
    4    9   14     -3.20      0.00
    4    9   15     -1.48      0.00
    4    9   16     -1.22      0.00
    4    9   17     -0.14      0.00
    4    9   18      1.55      0.00
    4    9   19      2.61      0.00
    4    9   20      1.13      0.00
    4    9   21      0.61      0.00
    4    9   22     -0.95      0.00
    4    9   23     -1.78      0.00
    4    9   24      2.02      0.00
    4    9   25     -0.31      0.00
   -4  -10   22     -0.73      0.00
   -4  -10   21      1.20      0.00
   -4  -10   20      0.34      0.00
   -4  -10   19     -0.10      0.00
   -4  -10   18      3.82      0.00
   -4  -10   17     -4.30      0.00
   -4  -10   16      2.90      0.00
   -4  -10   15     -1.45      0.00
   -4  -10   14     -2.72      0.00
   -4  -10   13      1.25      0.00
   -4  -10   12     -1.15      0.00
   -4  -10   11     -0.12      0.00
   -4  -10   10      0.24      0.00
   -4  -10    9      1.42      0.00
   -4  -10    8     -2.10      0.00
   -4  -10    7     -0.15      0.00
   -4  -10    6     -0.57      0.00
   -4  -10    5     -2.21      0.00
   -4  -10    4      0.32      0.00
   -4  -10    3      6.21      0.00
   -4  -10    2      4.22      0.00
   -4  -10    1      4.77      0.00
    4   10    0    -20.10      0.00
    4   10    1     -5.20      0.00
    4   10    2      9.69      0.00
    4   10    3     15.50      0.00
    4   10    4     -1.98      0.00
    4   10    5     -4.67      0.00
    4   10    6     -8.34      0.00
    4   10    7     -2.94      0.00
    4   10    8      7.74      0.00
    4   10    9      0.03      0.00
    4   10   10     -7.47      0.00
    4   10   11      6.95      0.00
    4   10   12     -3.91      0.00
    4   10   13      3.48      0.00
    4   10   14     -4.14      0.00
    4   10   15     -1.13      0.00
    4   10   16     -1.73      0.00
    4   10   17      1.32      0.00
    4   10   18      1.01      0.00
    4   10   19      1.25      0.00
    4   10   20      0.08      0.00
    4   10   21      1.34      0.00
    4   10   22     -0.70      0.00
    4   10   23     -2.50      0.00
    4   10   24     -0.02      0.00
    4   10   25     -0.32      0.00
   -4  -11   22     -0.77      0.00
   -4  -11   21      0.62      0.00
   -4  -11   20      1.38      0.00
   -4  -11   19     -1.54      0.00
   -4  -11   18      4.81      0.00
   -4  -11   17     -4.76      0.00
   -4  -11   16      0.26      0.00
   -4  -11   15     -1.76      0.00
   -4  -11   14     -2.12      0.00
   -4  -11   13      0.09      0.00
   -4  -11   12     -1.72      0.00
   -4  -11   11      0.66      0.00
   -4  -11   10     -0.14      0.00
   -4  -11    9      1.95      0.00
   -4  -11    8      0.46      0.00
   -4  -11    7     -1.06      0.00
   -4  -11    6      0.91      0.00
   -4  -11    5     -3.30      0.00
   -4  -11    4      0.98      0.00
   -4  -11    3      4.26      0.00
   -4  -11    2      1.99      0.00
   -4  -11    1      1.33      0.00
    4   11    0    -14.64      0.00
    4   11    1     -7.01      0.00
    4   11    2      6.89      0.00
    4   11    3     13.12      0.00
    4   11    4     -1.10      0.00
    4   11    5     -5.50      0.00
    4   11    6     -4.54      0.00
    4   11    7     -4.19      0.00
    4   11    8     10.38      0.00
    4   11    9      3.65      0.00
    4   11   10     -7.27      0.00
    4   11   11      6.04      0.00
    4   11   12     -0.97      0.00
    4   11   13      2.17      0.00
    4   11   14     -4.40      0.00
    4   11   15     -1.33      0.00
    4   11   16     -0.74      0.00
    4   11   17      0.67      0.00
    4   11   18      0.48      0.00
    4   11   19      1.26      0.00
    4   11   20     -0.28      0.00
    4   11   21      2.07      0.00
    4   11   22      0.93      0.00
    4   11   23     -1.95      0.00
    4   11   24     -0.36      0.00
   -4  -12   21     -1.09      0.00
   -4  -12   20      3.45      0.00
   -4  -12   19     -1.81      0.00
   -4  -12   18      4.37      0.00
   -4  -12   17     -3.50      0.00
   -4  -12   16      1.01      0.00
   -4  -12   15     -1.59      0.00
   -4  -12   14      0.79      0.00
   -4  -12   13      0.68      0.00
   -4  -12   12     -0.42      0.00
   -4  -12   11      0.02      0.00
   -4  -12   10     -0.41      0.00
   -4  -12    9     -0.75      0.00
   -4  -12    8      2.12      0.00
   -4  -12    7     -4.03      0.00
   -4  -12    6      0.56      0.00
   -4  -12    5     -2.49      0.00
   -4  -12    4      2.22      0.00
   -4  -12    3      2.99      0.00
   -4  -12    2      0.91      0.00
   -4  -12    1      1.81      0.00
    4   12    0     -9.93      0.00
    4   12    1     -8.32      0.00
    4   12    2      5.10      0.00
    4   12    3     12.84      0.00
    4   12    4      0.01      0.00
    4   12    5     -6.34      0.00
    4   12    6     -1.50      0.00
    4   12    7     -5.36      0.00
    4   12    8      8.32      0.00
    4   12    9      3.28      0.00
    4   12   10     -6.98      0.00
    4   12   11      2.76      0.00
    4   12   12      1.48      0.00
    4   12   13      0.98      0.00
    4   12   14     -2.74      0.00
    4   12   15     -0.29      0.00
    4   12   16      0.82      0.00
    4   12   17      1.01      0.00
    4   12   18      0.70      0.00
    4   12   19      0.73      0.00
    4   12   20     -0.42      0.00
    4   12   21      0.25      0.00
    4   12   22      1.84      0.00
    4   12   23     -2.71      0.00
    4   12   24     -1.51      0.00
   -4  -13   20      3.39      0.00
   -4  -13   19     -1.57      0.00
   -4  -13   18      1.70      0.00
   -4  -13   17     -3.72      0.00
   -4  -13   16     -0.27      0.00
   -4  -13   15     -4.31      0.00
   -4  -13   14      0.63      0.00
   -4  -13   13      0.36      0.00
   -4  -13   12      0.47      0.00
   -4  -13   11     -1.67      0.00
   -4  -13   10      2.50      0.00
   -4  -13    9     -1.90      0.00
   -4  -13    8      3.88      0.00
   -4  -13    7     -4.40      0.00
   -4  -13    6      1.52      0.00
   -4  -13    5     -1.31      0.00
   -4  -13    4      1.27      0.00
   -4  -13    3      1.72      0.00
   -4  -13    2      0.84      0.00
   -4  -13    1      1.61      0.00
    4   13    0     -6.72      0.00
    4   13    1     -9.53      0.00
    4   13    2      2.92      0.00
    4   13    3     11.00      0.00
    4   13    4     -0.06      0.00
    4   13    5     -7.53      0.00
    4   13    6      1.75      0.00
    4   13    7     -5.87      0.00
    4   13    8      6.12      0.00
    4   13    9      3.58      0.00
    4   13   10     -4.42      0.00
    4   13   11     -0.39      0.00
    4   13   12      1.41      0.00
    4   13   13      0.76      0.00
    4   13   14     -3.37      0.00
    4   13   15     -1.72      0.00
    4   13   16      0.30      0.00
    4   13   17      0.89      0.00
    4   13   18      0.43      0.00
    4   13   19     -1.03      0.00
    4   13   20      1.09      0.00
    4   13   21     -0.05      0.00
    4   13   22      2.89      0.00
    4   13   23     -1.96      0.00
   -4  -14   19     -0.27      0.00
   -4  -14   18      1.08      0.00
   -4  -14   17     -1.73      0.00
   -4  -14   16     -0.18      0.00
   -4  -14   15     -2.34      0.00
   -4  -14   14      2.96      0.00
   -4  -14   13      0.88      0.00
   -4  -14   12      1.55      0.00
   -4  -14   11     -2.91      0.00
   -4  -14   10      2.05      0.00
   -4  -14    9     -4.44      0.00
   -4  -14    8      0.96      0.00
   -4  -14    7     -2.92      0.00
   -4  -14    6      2.09      0.00
   -4  -14    5     -0.79      0.00
   -4  -14    4      0.86      0.00
   -4  -14    3      1.49      0.00
   -4  -14    2      2.76      0.00
   -4  -14    1      0.28      0.00
    4   14    0     -3.19      0.00
    4   14    1     -7.57      0.00
    4   14    2      2.60      0.00
    4   14    3     10.11      0.00
    4   14    4      3.56      0.00
    4   14    5     -6.82      0.00
    4   14    6      4.70      0.00
    4   14    7     -5.31      0.00
    4   14    8      3.70      0.00
    4   14    9      4.17      0.00
    4   14   10     -2.90      0.00
    4   14   11     -1.22      0.00
    4   14   12      1.92      0.00
    4   14   13      2.89      0.00
    4   14   14     -2.12      0.00
    4   14   15     -0.84      0.00
    4   14   16      2.79      0.00
    4   14   17      1.20      0.00
    4   14   18      0.00      0.00
    4   14   19     -2.36      0.00
    4   14   20      1.13      0.00
    4   14   21     -0.77      0.00
    4   14   22      1.73      0.00
   -4  -15   18     -0.63      0.00
   -4  -15   17     -2.30      0.00
   -4  -15   16     -2.48      0.00
   -4  -15   15     -2.35      0.00
   -4  -15   14      3.01      0.00
   -4  -15   13      0.16      0.00
   -4  -15   12      2.20      0.00
   -4  -15   11     -0.18      0.00
   -4  -15   10      0.78      0.00
   -4  -15    9     -3.94      0.00
   -4  -15    8     -0.72      0.00
   -4  -15    7     -0.22      0.00
   -4  -15    6      1.77      0.00
   -4  -15    5     -2.29      0.00
   -4  -15    4      0.12      0.00
   -4  -15    3     -0.01      0.00
   -4  -15    2      2.07      0.00
   -4  -15    1     -1.66      0.00
    4   15    0     -3.62      0.00
    4   15    1     -6.84      0.00
    4   15    2     -1.20      0.00
    4   15    3      6.05      0.00
    4   15    4      3.78      0.00
    4   15    5     -7.54      0.00
    4   15    6      3.46      0.00
    4   15    7     -2.79      0.00
    4   15    8      1.35      0.00
    4   15    9      4.53      0.00
    4   15   10     -2.03      0.00
    4   15   11     -1.59      0.00
    4   15   12      0.51      0.00
    4   15   13      0.38      0.00
    4   15   14     -2.44      0.00
    4   15   15     -1.62      0.00
    4   15   16      3.03      0.00
    4   15   17     -0.25      0.00
    4   15   18     -0.27      0.00
    4   15   19     -1.42      0.00
    4   15   20      1.24      0.00
    4   15   21     -0.75      0.00
    4   15   22      1.37      0.00
   -4  -16   17     -1.50      0.00
   -4  -16   16     -1.09      0.00
   -4  -16   15     -1.14      0.00
   -4  -16   14      2.61      0.00
   -4  -16   13      0.46      0.00
   -4  -16   12      0.51      0.00
   -4  -16   11      0.25      0.00
   -4  -16   10     -2.14      0.00
   -4  -16    9     -4.81      0.00
   -4  -16    8     -0.69      0.00
   -4  -16    7      1.66      0.00
   -4  -16    6      3.15      0.00
   -4  -16    5     -1.02      0.00
   -4  -16    4      1.24      0.00
   -4  -16    3      1.04      0.00
   -4  -16    2      1.94      0.00
   -4  -16    1      1.00      0.00
    4   16    0     -3.20      0.00
    4   16    1     -1.84      0.00
    4   16    2     -1.46      0.00
    4   16    3      6.22      0.00
    4   16    4      3.46      0.00
    4   16    5     -5.98      0.00
    4   16    6      0.95      0.00
    4   16    7     -0.03      0.00
    4   16    8     -0.95      0.00
    4   16    9      3.60      0.00
    4   16   10      0.46      0.00
    4   16   11     -0.62      0.00
    4   16   12      0.50      0.00
    4   16   13     -0.02      0.00
    4   16   14      0.47      0.00
    4   16   15      0.07      0.00
    4   16   16      2.29      0.00
    4   16   17     -0.82      0.00
    4   16   18     -0.19      0.00
    4   16   19     -1.48      0.00
    4   16   20      0.71      0.00
    4   16   21     -0.93      0.00
   -4  -17   16     -0.58      0.00
   -4  -17   15     -0.35      0.00
   -4  -17   14      2.31      0.00
   -4  -17   13      2.34      0.00
   -4  -17   12      1.01      0.00
   -4  -17   11      1.02      0.00
   -4  -17   10     -1.09      0.00
   -4  -17    9     -5.39      0.00
   -4  -17    8     -0.17      0.00
   -4  -17    7      1.42      0.00
   -4  -17    6      2.05      0.00
   -4  -17    5     -0.95      0.00
   -4  -17    4     -0.09      0.00
   -4  -17    3     -0.33      0.00
   -4  -17    2      0.07      0.00
   -4  -17    1      1.90      0.00
    4   17    0     -5.17      0.00
    4   17    1      1.26      0.00
    4   17    2     -2.31      0.00
    4   17    3      5.29      0.00
    4   17    4      1.85      0.00
    4   17    5     -3.98      0.00
    4   17    6      0.46      0.00
    4   17    7      2.50      0.00
    4   17    8     -0.65      0.00
    4   17    9      2.76      0.00
    4   17   10      2.10      0.00
    4   17   11     -1.24      0.00
    4   17   12     -1.87      0.00
    4   17   13     -0.69      0.00
    4   17   14      0.40      0.00
    4   17   15      0.73      0.00
    4   17   16      0.50      0.00
    4   17   17     -0.61      0.00
    4   17   18      0.26      0.00
    4   17   19     -1.27      0.00
    4   17   20      0.62      0.00
   -4  -18   15     -0.60      0.00
   -4  -18   14      1.16      0.00
   -4  -18   13      0.31      0.00
   -4  -18   12     -0.76      0.00
   -4  -18   11     -0.70      0.00
   -4  -18   10     -0.87      0.00
   -4  -18    9     -6.09      0.00
   -4  -18    8      0.51      0.00
   -4  -18    7      2.40      0.00
   -4  -18    6      1.55      0.00
   -4  -18    5     -0.32      0.00
   -4  -18    4      0.28      0.00
   -4  -18    3     -2.48      0.00
   -4  -18    2     -0.51      0.00
   -4  -18    1      1.95      0.00
    4   18    0     -5.74      0.00
    4   18    1      2.81      0.00
    4   18    2     -1.90      0.00
    4   18    3      2.32      0.00
    4   18    4      0.12      0.00
    4   18    5     -4.39      0.00
    4   18    6     -0.56      0.00
    4   18    7      2.80      0.00
    4   18    8     -0.80      0.00
    4   18    9      1.79      0.00
    4   18   10      2.32      0.00
    4   18   11     -0.34      0.00
    4   18   12     -2.78      0.00
    4   18   13      0.42      0.00
    4   18   14     -0.04      0.00
    4   18   15      1.66      0.00
    4   18   16     -0.45      0.00
    4   18   17     -0.72      0.00
    4   18   18     -0.18      0.00
    4   18   19     -0.07      0.00
   -4  -19   13      0.89      0.00
   -4  -19   12      0.04      0.00
   -4  -19   11      0.45      0.00
   -4  -19   10      0.97      0.00
   -4  -19    9     -5.50      0.00
   -4  -19    8      1.54      0.00
   -4  -19    7      3.20      0.00
   -4  -19    6      1.29      0.00
   -4  -19    5     -0.18      0.00
   -4  -19    4      2.28      0.00
   -4  -19    3     -3.24      0.00
   -4  -19    2      1.10      0.00
   -4  -19    1      2.71      0.00
    4   19    0     -3.81      0.00
    4   19    1      3.89      0.00
    4   19    2      0.38      0.00
    4   19    3     -0.18      0.00
    4   19    4      0.38      0.00
    4   19    5     -2.98      0.00
    4   19    6      0.15      0.00
    4   19    7      5.03      0.00
    4   19    8     -0.35      0.00
    4   19    9      1.87      0.00
    4   19   10      2.53      0.00
    4   19   11      1.26      0.00
    4   19   12     -3.25      0.00
    4   19   13      0.70      0.00
    4   19   14     -0.09      0.00
    4   19   15      1.89      0.00
    4   19   16     -1.14      0.00
    4   19   17     -0.54      0.00
   -4  -20   12     -1.49      0.00
   -4  -20   11     -1.31      0.00
   -4  -20   10      1.65      0.00
   -4  -20    9     -5.90      0.00
   -4  -20    8      1.22      0.00
   -4  -20    7      2.88      0.00
   -4  -20    6     -0.51      0.00
   -4  -20    5     -2.22      0.00
   -4  -20    4      1.65      0.00
   -4  -20    3     -4.60      0.00
   -4  -20    2      0.23      0.00
   -4  -20    1      1.83      0.00
    4   20    0     -3.17      0.00
    4   20    1      3.61      0.00
    4   20    2      1.51      0.00
    4   20    3     -3.10      0.00
    4   20    4     -0.22      0.00
    4   20    5     -1.83      0.00
    4   20    6     -1.27      0.00
    4   20    7      4.12      0.00
    4   20    8     -2.22      0.00
    4   20    9     -0.21      0.00
    4   20   10      1.52      0.00
    4   20   11      1.18      0.00
    4   20   12     -3.73      0.00
    4   20   13      0.37      0.00
    4   20   14      0.07      0.00
    4   20   15      1.32      0.00
    4   20   16     -1.87      0.00
   -4  -21   10      3.11      0.00
   -4  -21    9     -4.03      0.00
   -4  -21    8      0.71      0.00
   -4  -21    7      3.95      0.00
   -4  -21    6     -1.08      0.00
   -4  -21    5     -2.09      0.00
   -4  -21    4      2.22      0.00
   -4  -21    3     -2.30      0.00
   -4  -21    2     -0.61      0.00
   -4  -21    1      2.18      0.00
    4   21    0     -2.76      0.00
    4   21    1      2.54      0.00
    4   21    2      1.60      0.00
    4   21    3     -4.44      0.00
    4   21    4      0.72      0.00
    4   21    5      1.60      0.00
    4   21    6      0.34      0.00
    4   21    7      4.47      0.00
    4   21    8      0.28      0.00
    4   21    9      0.28      0.00
    4   21   10      2.65      0.00
    4   21   11      1.89      0.00
    4   21   12     -2.48      0.00
    4   21   13      0.62      0.00
    4   21   14     -0.05      0.00
   -4  -22    7      3.52      0.00
   -4  -22    6     -1.80      0.00
   -4  -22    5     -2.12      0.00
   -4  -22    4      1.63      0.00
   -4  -22    3      0.12      0.00
   -4  -22    2     -1.51      0.00
   -4  -22    1      3.20      0.00
    4   22    0     -1.37      0.00
    4   22    1      1.53      0.00
    4   22    2      1.15      0.00
    4   22    3     -4.37      0.00
    4   22    4     -0.35      0.00
    4   22    5      1.09      0.00
    4   22    6     -1.06      0.00
    4   22    7      0.47      0.00
    4   22    8     -0.21      0.00
    4   22    9     -1.60      0.00
    4   22   10      1.60      0.00
    4   22   11      1.38      0.00
   -4  -23    3      0.48      0.00
   -4  -23    2     -2.12      0.00
   -4  -23    1      2.36      0.00
    4   23    0     -1.41      0.00
    4   23    1      0.31      0.00
    4   23    2      0.84      0.00
    4   23    3     -1.16      0.00
    4   23    4      0.58      0.00
    4   23    5      2.93      0.00
    4   23    6      1.12      0.00
    4   23    7      0.57      0.00
   -5   19    6      1.62      0.00
   -5   19    5      1.84      0.00
   -5   19    4     -0.85      0.00
   -5   19    3      0.98      0.00
   -5   19    2     -1.97      0.00
   -5   19    1      0.51      0.00
   -5   19    0     -2.33      0.00
    5  -19    1     -0.29      0.00
    5  -19    2      1.76      0.00
    5  -19    3      1.17      0.00
    5  -19    4      1.04      0.00
    5  -19    5     -0.95      0.00
   -5   18   10      0.45      0.00
   -5   18    9     -1.14      0.00
   -5   18    8     -0.21      0.00
   -5   18    7     -1.44      0.00
   -5   18    6      0.72      0.00
   -5   18    5      2.71      0.00
   -5   18    4     -0.67      0.00
   -5   18    3      1.36      0.00
   -5   18    2     -1.82      0.00
   -5   18    1      1.63      0.00
   -5   18    0     -2.19      0.00
    5  -18    1     -0.42      0.00
    5  -18    2      1.53      0.00
    5  -18    3      1.82      0.00
    5  -18    4      0.28      0.00
    5  -18    5     -2.25      0.00
    5  -18    6      0.08      0.00
    5  -18    7     -0.01      0.00
    5  -18    8     -1.06      0.00
    5  -18    9      1.54      0.00
   -5   17   12      0.48      0.00
   -5   17   11      2.02      0.00
   -5   17   10     -0.40      0.00
   -5   17    9     -0.74      0.00
   -5   17    8     -1.04      0.00
   -5   17    7     -0.59      0.00
   -5   17    6      0.13      0.00
   -5   17    5      1.43      0.00
   -5   17    4     -0.37      0.00
   -5   17    3     -0.77      0.00
   -5   17    2     -2.31      0.00
   -5   17    1      0.85      0.00
   -5   17    0     -2.71      0.00
    5  -17    1     -0.19      0.00
    5  -17    2      1.45      0.00
    5  -17    3      2.85      0.00
    5  -17    4      0.00      0.00
    5  -17    5     -1.99      0.00
    5  -17    6     -1.35      0.00
    5  -17    7     -0.22      0.00
    5  -17    8     -2.01      0.00
    5  -17    9      1.04      0.00
    5  -17   10      1.38      0.00
    5  -17   11     -0.62      0.00
   -5   16   14     -1.11      0.00
   -5   16   13      0.42      0.00
   -5   16   12      0.57      0.00
   -5   16   11      2.14      0.00
   -5   16   10     -1.37      0.00
   -5   16    9     -0.65      0.00
   -5   16    8     -1.28      0.00
   -5   16    7     -0.32      0.00
   -5   16    6      1.56      0.00
   -5   16    5      0.67      0.00
   -5   16    4      2.64      0.00
   -5   16    3     -0.06      0.00
   -5   16    2     -0.57      0.00
   -5   16    1      1.27      0.00
   -5   16    0     -1.94      0.00
    5  -16    1     -0.55      0.00
    5  -16    2      0.27      0.00
    5  -16    3      2.27      0.00
    5  -16    4     -0.55      0.00
    5  -16    5     -1.22      0.00
    5  -16    6     -2.50      0.00
    5  -16    7      0.13      0.00
    5  -16    8     -1.05      0.00
    5  -16    9      1.08      0.00
    5  -16   10      0.62      0.00
    5  -16   11     -0.18      0.00
    5  -16   12     -0.89      0.00
    5  -16   13     -1.38      0.00
   -5   15   15      0.73      0.00
   -5   15   14     -0.82      0.00
   -5   15   13      1.15      0.00
   -5   15   12      1.34      0.00
   -5   15   11      1.67      0.00
   -5   15   10     -0.84      0.00
   -5   15    9     -0.79      0.00
   -5   15    8     -0.75      0.00
   -5   15    7     -1.18      0.00
   -5   15    6      1.54      0.00
   -5   15    5     -1.37      0.00
   -5   15    4      1.23      0.00
   -5   15    3     -0.55      0.00
   -5   15    2     -1.39      0.00
   -5   15    1      1.10      0.00
   -5   15    0     -0.28      0.00
    5  -15    1     -0.01      0.00
    5  -15    2      0.90      0.00
    5  -15    3      2.79      0.00
    5  -15    4     -0.09      0.00
    5  -15    5     -0.97      0.00
    5  -15    6     -2.97      0.00
    5  -15    7      0.04      0.00
    5  -15    8      0.28      0.00
    5  -15    9      1.79      0.00
    5  -15   10      0.96      0.00
    5  -15   11      1.36      0.00
    5  -15   12     -0.34      0.00
    5  -15   13     -0.24      0.00
    5  -15   14      0.62      0.00
    5  -15   15      0.69      0.00
   -5   14   17     -1.19      0.00
   -5   14   16     -1.94      0.00
   -5   14   15      0.38      0.00
   -5   14   14     -0.35      0.00
   -5   14   13      0.60      0.00
   -5   14   12      1.49      0.00
   -5   14   11     -0.22      0.00
   -5   14   10     -0.14      0.00
   -5   14    9     -1.62      0.00
   -5   14    8      0.32      0.00
   -5   14    7     -0.13      0.00
   -5   14    6      3.10      0.00
   -5   14    5      0.47      0.00
   -5   14    4      0.41      0.00
   -5   14    3      0.86      0.00
   -5   14    2     -2.28      0.00
   -5   14    1     -0.22      0.00
   -5   14    0     -1.17      0.00
    5  -14    1     -1.72      0.00
    5  -14    2     -0.10      0.00
    5  -14    3      1.44      0.00
    5  -14    4     -0.73      0.00
    5  -14    5     -1.16      0.00
    5  -14    6     -2.07      0.00
    5  -14    7     -0.76      0.00
    5  -14    8      1.69      0.00
    5  -14    9      1.63      0.00
    5  -14   10      1.08      0.00
    5  -14   11      0.54      0.00
    5  -14   12     -0.53      0.00
    5  -14   13      0.39      0.00
    5  -14   14      0.32      0.00
    5  -14   15      0.57      0.00
    5  -14   16      0.38      0.00
    5  -14   17      3.03      0.00
   -5   13   18      0.72      0.00
   -5   13   17     -0.63      0.00
   -5   13   16     -1.74      0.00
   -5   13   15      0.86      0.00
   -5   13   14      0.93      0.00
   -5   13   13      0.86      0.00
   -5   13   12      1.60      0.00
   -5   13   11     -0.99      0.00
   -5   13   10     -0.04      0.00
   -5   13    9     -2.93      0.00
   -5   13    8      0.30      0.00
   -5   13    7     -0.72      0.00
   -5   13    6      2.59      0.00
   -5   13    5      1.49      0.00
   -5   13    4     -1.14      0.00
   -5   13    3      1.98      0.00
   -5   13    2     -1.18      0.00
   -5   13    1      0.55      0.00
   -5   13    0      0.41      0.00
    5  -13    1     -0.55      0.00
    5  -13    2      0.91      0.00
    5  -13    3      0.91      0.00
    5  -13    4     -0.97      0.00
    5  -13    5     -1.52      0.00
    5  -13    6     -1.32      0.00
    5  -13    7     -3.04      0.00
    5  -13    8      3.46      0.00
    5  -13    9      1.22      0.00
    5  -13   10      0.82      0.00
    5  -13   11     -0.49      0.00
    5  -13   12     -1.38      0.00
    5  -13   13      0.77      0.00
    5  -13   14     -0.98      0.00
    5  -13   15     -0.72      0.00
    5  -13   16      0.01      0.00
    5  -13   17      3.06      0.00
    5  -13   18     -1.95      0.00
   -5   12   19     -0.77      0.00
   -5   12   18      0.22      0.00
   -5   12   17     -1.05      0.00
   -5   12   16     -1.90      0.00
   -5   12   15      0.87      0.00
   -5   12   14      1.42      0.00
   -5   12   13      2.20      0.00
   -5   12   12      1.37      0.00
   -5   12   11     -0.22      0.00
   -5   12   10      0.43      0.00
   -5   12    9     -2.73      0.00
   -5   12    8      1.21      0.00
   -5   12    7     -0.81      0.00
   -5   12    6      2.10      0.00
   -5   12    5      3.98      0.00
   -5   12    4     -3.49      0.00
   -5   12    3      0.20      0.00
   -5   12    2     -1.37      0.00
   -5   12    1     -0.87      0.00
   -5   12    0     -0.07      0.00
    5  -12    1     -0.47      0.00
    5  -12    2      0.92      0.00
    5  -12    3      1.56      0.00
    5  -12    4      0.94      0.00
    5  -12    5     -0.83      0.00
    5  -12    6      0.09      0.00
    5  -12    7     -3.03      0.00
    5  -12    8      6.02      0.00
    5  -12    9      2.36      0.00
    5  -12   10      0.32      0.00
    5  -12   11      0.65      0.00
    5  -12   12     -1.87      0.00
    5  -12   13      1.35      0.00
    5  -12   14     -1.00      0.00
    5  -12   15     -1.47      0.00
    5  -12   16      0.10      0.00
    5  -12   17      1.76      0.00
    5  -12   18     -2.10      0.00
    5  -12   19     -2.53      0.00
   -5   11   20      0.76      0.00
   -5   11   19     -1.33      0.00
   -5   11   18      0.88      0.00
   -5   11   17     -0.76      0.00
   -5   11   16     -1.84      0.00
   -5   11   15      0.11      0.00
   -5   11   14      0.85      0.00
   -5   11   13      2.24      0.00
   -5   11   12     -0.33      0.00
   -5   11   11     -0.80      0.00
   -5   11   10      1.08      0.00
   -5   11    9     -2.83      0.00
   -5   11    8      0.10      0.00
   -5   11    7      0.02      0.00
   -5   11    6      0.84      0.00
   -5   11    5      7.98      0.00
   -5   11    4     -5.18      0.00
   -5   11    3     -1.85      0.00
   -5   11    2     -0.40      0.00
   -5   11    1     -0.35      0.00
   -5   11    0     -1.35      0.00
    5  -11    1     -1.02      0.00
    5  -11    2     -0.68      0.00
    5  -11    3      1.74      0.00
    5  -11    4      0.68      0.00
    5  -11    5     -2.66      0.00
    5  -11    6     -2.68      0.00
    5  -11    7     -2.67      0.00
    5  -11    8      4.80      0.00
    5  -11    9      2.95      0.00
    5  -11   10     -1.32      0.00
    5  -11   11      0.99      0.00
    5  -11   12     -2.22      0.00
    5  -11   13      0.00      0.00
    5  -11   14      0.52      0.00
    5  -11   15     -1.14      0.00
    5  -11   16      1.65      0.00
    5  -11   17      2.05      0.00
    5  -11   18      1.12      0.00
    5  -11   19     -0.88      0.00
    5  -11   20      0.88      0.00
   -5   10   21     -1.28      0.00
   -5   10   20      1.62      0.00
   -5   10   19     -2.07      0.00
   -5   10   18      0.77      0.00
   -5   10   17     -0.12      0.00
   -5   10   16     -0.41      0.00
   -5   10   15      0.71      0.00
   -5   10   14      2.68      0.00
   -5   10   13      3.03      0.00
   -5   10   12     -0.35      0.00
   -5   10   11     -1.25      0.00
   -5   10   10      2.21      0.00
   -5   10    9     -3.66      0.00
   -5   10    8     -3.36      0.00
   -5   10    7      2.02      0.00
   -5   10    6      0.57      0.00
   -5   10    5     10.49      0.00
   -5   10    4     -4.80      0.00
   -5   10    3     -3.48      0.00
   -5   10    2      0.38      0.00
   -5   10    1      2.81      0.00
   -5   10    0     -1.10      0.00
    5  -10    1     -0.39      0.00
    5  -10    2      0.47      0.00
    5  -10    3      5.78      0.00
    5  -10    4      1.21      0.00
    5  -10    5     -1.42      0.00
    5  -10    6     -5.01      0.00
    5  -10    7     -0.03      0.00
    5  -10    8      3.14      0.00
    5  -10    9      3.75      0.00
    5  -10   10     -1.49      0.00
    5  -10   11     -1.11      0.00
    5  -10   12     -1.81      0.00
    5  -10   13     -2.77      0.00
    5  -10   14      0.81      0.00
    5  -10   15     -2.17      0.00
    5  -10   16     -0.08      0.00
    5  -10   17     -1.05      0.00
    5  -10   18     -0.13      0.00
    5  -10   19     -1.83      0.00
    5  -10   20     -2.54      0.00
    5  -10   21     -0.17      0.00
   -5    9   21     -1.65      0.00
   -5    9   20      2.39      0.00
   -5    9   19     -1.52      0.00
   -5    9   18     -0.31      0.00
   -5    9   17     -0.98      0.00
   -5    9   16     -0.48      0.00
   -5    9   15     -0.52      0.00
   -5    9   14      2.32      0.00
   -5    9   13      3.09      0.00
   -5    9   12      0.34      0.00
   -5    9   11     -0.36      0.00
   -5    9   10      3.29      0.00
   -5    9    9     -3.84      0.00
   -5    9    8     -6.09      0.00
   -5    9    7      2.27      0.00
   -5    9    6      1.78      0.00
   -5    9    5      8.63      0.00
   -5    9    4     -4.99      0.00
   -5    9    3     -7.18      0.00
   -5    9    2     -1.81      0.00
   -5    9    1      3.30      0.00
   -5    9    0     -1.02      0.00
    5   -9    1     -2.72      0.00
    5   -9    2     -0.54      0.00
    5   -9    3      8.45      0.00
    5   -9    4     -1.03      0.00
    5   -9    5     -1.15      0.00
    5   -9    6     -7.00      0.00
    5   -9    7      0.69      0.00
    5   -9    8      3.42      0.00
    5   -9    9      4.12      0.00
    5   -9   10      0.78      0.00
    5   -9   11     -3.32      0.00
    5   -9   12     -0.33      0.00
    5   -9   13     -2.48      0.00
    5   -9   14      1.59      0.00
    5   -9   15     -0.41      0.00
    5   -9   16      0.78      0.00
    5   -9   17      0.13      0.00
    5   -9   18      1.01      0.00
    5   -9   19      1.09      0.00
    5   -9   20     -2.99      0.00
    5   -9   21      1.28      0.00
    5   -9   22      1.15      0.00
   -5    8   22      1.03      0.00
   -5    8   21     -1.61      0.00
   -5    8   20      2.70      0.00
   -5    8   19     -0.36      0.00
   -5    8   18     -0.17      0.00
   -5    8   17     -0.25      0.00
   -5    8   16      0.76      0.00
   -5    8   15      0.05      0.00
   -5    8   14      1.09      0.00
   -5    8   13      3.07      0.00
   -5    8   12     -0.55      0.00
   -5    8   11     -1.07      0.00
   -5    8   10      1.48      0.00
   -5    8    9     -4.56      0.00
   -5    8    8     -6.49      0.00
   -5    8    7      2.39      0.00
   -5    8    6      7.05      0.00
   -5    8    5      9.72      0.00
   -5    8    4     -3.24      0.00
   -5    8    3     -8.75      0.00
   -5    8    2     -0.82      0.00
   -5    8    1      4.20      0.00
   -5    8    0      1.98      0.00
    5   -8    1     -2.51      0.00
    5   -8    2     -1.50      0.00
    5   -8    3     10.58      0.00
    5   -8    4     -1.67      0.00
    5   -8    5     -2.45      0.00
    5   -8    6     -7.11      0.00
    5   -8    7     -2.27      0.00
    5   -8    8      4.50      0.00
    5   -8    9      2.69      0.00
    5   -8   10      1.70      0.00
    5   -8   11     -4.79      0.00
    5   -8   12     -0.01      0.00
    5   -8   13     -0.52      0.00
    5   -8   14      1.24      0.00
    5   -8   15     -0.11      0.00
    5   -8   16      0.12      0.00
    5   -8   17     -0.62      0.00
    5   -8   18     -0.40      0.00
    5   -8   19      0.81      0.00
    5   -8   20     -2.33      0.00
    5   -8   21      1.03      0.00
    5   -8   22      1.76      0.00
   -5    7   22      0.97      0.00
   -5    7   21     -1.07      0.00
   -5    7   20      2.55      0.00
   -5    7   19     -0.36      0.00
   -5    7   18     -1.37      0.00
   -5    7   17     -0.58      0.00
   -5    7   16      0.47      0.00
   -5    7   15      0.83      0.00
   -5    7   14      1.49      0.00
   -5    7   13      4.60      0.00
   -5    7   12      0.52      0.00
   -5    7   11     -0.32      0.00
   -5    7   10      0.21      0.00
   -5    7    9     -6.26      0.00
   -5    7    8     -7.83      0.00
   -5    7    7      1.43      0.00
   -5    7    6      9.13      0.00
   -5    7    5      9.34      0.00
   -5    7    4     -5.18      0.00
   -5    7    3    -11.98      0.00
   -5    7    2     -1.28      0.00
   -5    7    1      3.96      0.00
   -5    7    0      2.97      0.00
    5   -7    1     -1.12      0.00
    5   -7    2     -4.05      0.00
    5   -7    3      9.39      0.00
    5   -7    4     -0.01      0.00
    5   -7    5     -4.48      0.00
    5   -7    6     -5.08      0.00
    5   -7    7     -4.69      0.00
    5   -7    8      5.99      0.00
    5   -7    9      2.34      0.00
    5   -7   10      0.43      0.00
    5   -7   11     -6.04      0.00
    5   -7   12     -1.47      0.00
    5   -7   13     -0.32      0.00
    5   -7   14     -0.20      0.00
    5   -7   15     -0.83      0.00
    5   -7   16      0.52      0.00
    5   -7   17     -1.32      0.00
    5   -7   18     -0.11      0.00
    5   -7   19      0.32      0.00
    5   -7   20     -0.67      0.00
    5   -7   21     -0.48      0.00
    5   -7   22      1.55      0.00
    5   -7   23     -1.25      0.00
   -5    6   23      0.54      0.00
   -5    6   22      0.65      0.00
   -5    6   21      0.47      0.00
   -5    6   20      2.23      0.00
   -5    6   19      0.86      0.00
   -5    6   18     -1.59      0.00
   -5    6   17     -0.17      0.00
   -5    6   16      0.01      0.00
   -5    6   15      0.42      0.00
   -5    6   14      1.22      0.00
   -5    6   13      3.45      0.00
   -5    6   12      0.12      0.00
   -5    6   11     -0.63      0.00
   -5    6   10     -0.30      0.00
   -5    6    9     -8.12      0.00
   -5    6    8     -7.08      0.00
   -5    6    7      4.56      0.00
   -5    6    6     11.89      0.00
   -5    6    5      9.81      0.00
   -5    6    4     -5.49      0.00
   -5    6    3    -11.76      0.00
   -5    6    2     -2.60      0.00
   -5    6    1      6.59      0.00
   -5    6    0      5.54      0.00
    5   -6    1      1.38      0.00
    5   -6    2     -5.23      0.00
    5   -6    3      6.31      0.00
    5   -6    4      2.85      0.00
    5   -6    5     -6.29      0.00
    5   -6    6     -3.75      0.00
    5   -6    7     -5.24      0.00
    5   -6    8      6.13      0.00
    5   -6    9      4.47      0.00
    5   -6   10      1.13      0.00
    5   -6   11     -3.72      0.00
    5   -6   12      0.34      0.00
    5   -6   13      1.85      0.00
    5   -6   14      0.77      0.00
    5   -6   15     -0.27      0.00
    5   -6   16      1.07      0.00
    5   -6   17     -2.27      0.00
    5   -6   18     -0.30      0.00
    5   -6   19      0.98      0.00
    5   -6   20     -0.08      0.00
    5   -6   21     -1.04      0.00
    5   -6   22      2.61      0.00
    5   -6   23     -1.62      0.00
    5   -6   24      0.29      0.00
   -5    5   23      1.23      0.00
   -5    5   22      0.17      0.00
   -5    5   21      2.00      0.00
   -5    5   20      0.09      0.00
   -5    5   19      0.68      0.00
   -5    5   18     -2.47      0.00
   -5    5   17     -0.63      0.00
   -5    5   16     -0.79      0.00
   -5    5   15      1.09      0.00
   -5    5   14      1.27      0.00
   -5    5   13      3.30      0.00
   -5    5   12      0.84      0.00
   -5    5   11     -1.62      0.00
   -5    5   10     -0.58      0.00
   -5    5    9    -10.88      0.00
   -5    5    8     -5.70      0.00
   -5    5    7      6.63      0.00
   -5    5    6     12.20      0.00
   -5    5    5      7.51      0.00
   -5    5    4     -7.68      0.00
   -5    5    3    -12.40      0.00
   -5    5    2     -8.20      0.00
   -5    5    1      6.26      0.00
   -5    5    0      8.66      0.00
    5   -5    1     -0.55      0.00
    5   -5    2     -6.95      0.00
    5   -5    3      1.75      0.00
    5   -5    4      4.72      0.00
    5   -5    5     -7.00      0.00
    5   -5    6     -2.94      0.00
    5   -5    7     -5.10      0.00
    5   -5    8      3.90      0.00
    5   -5    9      4.59      0.00
    5   -5   10      0.02      0.00
    5   -5   11     -5.05      0.00
    5   -5   12     -1.75      0.00
    5   -5   13      0.99      0.00
    5   -5   14      0.61      0.00
    5   -5   15     -0.05      0.00
    5   -5   16      0.06      0.00
    5   -5   17     -0.88      0.00
    5   -5   18     -1.14      0.00
    5   -5   19      2.49      0.00
    5   -5   20     -0.56      0.00
    5   -5   21     -1.75      0.00
    5   -5   22      3.44      0.00
    5   -5   23     -1.91      0.00
    5   -5   24     -0.09      0.00
   -5    4   23      2.27      0.00
   -5    4   22      0.36      0.00
   -5    4   21      3.16      0.00
   -5    4   20     -0.07      0.00
   -5    4   19      1.56      0.00
   -5    4   18     -1.33      0.00
   -5    4   17      0.07      0.00
   -5    4   16     -1.36      0.00
   -5    4   15      2.36      0.00
   -5    4   14      0.66      0.00
   -5    4   13      3.18      0.00
   -5    4   12      2.21      0.00
   -5    4   11     -3.98      0.00
   -5    4   10     -1.21      0.00
   -5    4    9    -11.46      0.00
   -5    4    8     -3.35      0.00
   -5    4    7      9.00      0.00
   -5    4    6     13.03      0.00
   -5    4    5      9.30      0.00
   -5    4    4     -6.79      0.00
   -5    4    3    -10.39      0.00
   -5    4    2     -8.25      0.00
   -5    4    1      6.60      0.00
   -5    4    0     16.75      0.00
    5   -4    1     -1.81      0.00
    5   -4    2     -8.20      0.00
    5   -4    3     -1.27      0.00
    5   -4    4      5.82      0.00
    5   -4    5     -6.72      0.00
    5   -4    6     -1.87      0.00
    5   -4    7     -4.59      0.00
    5   -4    8      3.39      0.00
    5   -4    9      6.21      0.00
    5   -4   10      2.58      0.00
    5   -4   11     -5.69      0.00
    5   -4   12     -1.55      0.00
    5   -4   13      1.09      0.00
    5   -4   14      1.51      0.00
    5   -4   15     -0.37      0.00
    5   -4   16     -2.16      0.00
    5   -4   17      1.13      0.00
    5   -4   18     -2.37      0.00
    5   -4   19      2.49      0.00
    5   -4   20     -0.10      0.00
    5   -4   21     -2.19      0.00
    5   -4   22      3.01      0.00
    5   -4   23     -1.26      0.00
    5   -4   24     -0.58      0.00
    5   -4   25      0.54      0.00
   -5    3   24     -0.79      0.00
   -5    3   23      2.92      0.00
   -5    3   22      0.20      0.00
   -5    3   21      0.80      0.00
   -5    3   20     -1.15      0.00
   -5    3   19     -0.05      0.00
   -5    3   18     -2.08      0.00
   -5    3   17     -1.49      0.00
   -5    3   16     -2.28      0.00
   -5    3   15      1.43      0.00
   -5    3   14      0.87      0.00
   -5    3   13      3.02      0.00
   -5    3   12      4.70      0.00
   -5    3   11     -5.56      0.00
   -5    3   10     -2.13      0.00
   -5    3    9     -8.79      0.00
   -5    3    8     -3.70      0.00
   -5    3    7      8.51      0.00
   -5    3    6      8.84      0.00
   -5    3    5      8.22      0.00
   -5    3    4     -9.81      0.00
   -5    3    3    -15.48      0.00
   -5    3    2     -7.29      0.00
   -5    3    1      3.35      0.00
   -5    3    0     22.05      0.00
    5   -3    1     -1.31      0.00
    5   -3    2    -11.79      0.00
    5   -3    3     -3.38      0.00
    5   -3    4      7.36      0.00
    5   -3    5     -5.67      0.00
    5   -3    6     -1.68      0.00
    5   -3    7     -4.24      0.00
    5   -3    8      3.14      0.00
    5   -3    9      5.57      0.00
    5   -3   10      4.59      0.00
    5   -3   11     -9.38      0.00
    5   -3   12     -0.79      0.00
    5   -3   13      0.09      0.00
    5   -3   14      2.94      0.00
    5   -3   15     -1.12      0.00
    5   -3   16     -1.88      0.00
    5   -3   17      2.66      0.00
    5   -3   18     -2.06      0.00
    5   -3   19      2.25      0.00
    5   -3   20      0.79      0.00
    5   -3   21     -2.03      0.00
    5   -3   22      1.26      0.00
    5   -3   23      0.09      0.00
    5   -3   24     -0.73      0.00
    5   -3   25     -0.51      0.00
   -5    2   24     -0.38      0.00
   -5    2   23      3.27      0.00
   -5    2   22      1.47      0.00
   -5    2   21      0.41      0.00
   -5    2   20      0.68      0.00
   -5    2   19      0.60      0.00
   -5    2   18      0.32      0.00
   -5    2   17     -2.11      0.00
   -5    2   16     -0.91      0.00
   -5    2   15     -0.37      0.00
   -5    2   14      1.67      0.00
   -5    2   13      1.59      0.00
   -5    2   12      5.05      0.00
   -5    2   11     -7.26      0.00
   -5    2   10     -4.10      0.00
   -5    2    9     -3.60      0.00
   -5    2    8     -2.53      0.00
   -5    2    7     10.81      0.00
   -5    2    6      9.26      0.00
   -5    2    5      9.94      0.00
   -5    2    4     -7.18      0.00
   -5    2    3    -20.63      0.00
   -5    2    2     -3.36      0.00
   -5    2    1      2.45      0.00
   -5    2    0     22.73      0.00
    5   -2    1      1.92      0.00
    5   -2    2    -15.59      0.00
    5   -2    3     -6.73      0.00
    5   -2    4     10.54      0.00
    5   -2    5     -3.42      0.00
    5   -2    6     -2.73      0.00
    5   -2    7     -1.87      0.00
    5   -2    8      4.82      0.00
    5   -2    9      5.12      0.00
    5   -2   10      7.05      0.00
    5   -2   11    -11.00      0.00
    5   -2   12      0.84      0.00
    5   -2   13     -0.88      0.00
    5   -2   14      4.38      0.00
    5   -2   15     -2.36      0.00
    5   -2   16     -1.13      0.00
    5   -2   17      2.82      0.00
    5   -2   18     -1.95      0.00
    5   -2   19      2.63      0.00
    5   -2   20     -0.06      0.00
    5   -2   21     -1.96      0.00
    5   -2   22     -0.26      0.00
    5   -2   23      1.01      0.00
    5   -2   24      0.18      0.00
    5   -2   25     -1.00      0.00
   -5    1   24     -0.37      0.00
   -5    1   23      1.30      0.00
   -5    1   22      0.56      0.00
   -5    1   21     -1.68      0.00
   -5    1   20      0.15      0.00
   -5    1   19     -1.13      0.00
   -5    1   18      1.56      0.00
   -5    1   17     -3.46      0.00
   -5    1   16     -0.88      0.00
   -5    1   15     -0.15      0.00
   -5    1   14      3.41      0.00
   -5    1   13      2.16      0.00
   -5    1   12      5.84      0.00
   -5    1   11     -6.93      0.00
   -5    1   10     -6.61      0.00
   -5    1    9     -1.80      0.00
   -5    1    8     -3.58      0.00
   -5    1    7      7.15      0.00
   -5    1    6      8.00      0.00
   -5    1    5      6.47      0.00
   -5    1    4     -3.70      0.00
   -5    1    3    -23.37      0.00
   -5    1    2     -1.43      0.00
   -5    1    1      6.77      0.00
   -5    1    0     21.11      0.00
    5   -1    1      3.91      0.00
    5   -1    2    -17.99      0.00
    5   -1    3    -13.85      0.00
    5   -1    4     10.90      0.00
[truncated: 530,301 more chars]
